# Supplementary material for: Integrative systematic revision of the Montseny brook newt (Calotriton arnoldi), with the description of a new subspecies
Source: PeerJ. 2024 Jun 13;12:e17550. doi: 10.7717/peerj.17550 (PMC11180430; doi:10.7717/peerj.17550)
Supplement: Supplemental Information 1 — Environmental, altitude and vegetation variables from 596 location in which C. arnoldi has been found. Coordinates are not disclosed for conservation reasons. [file peerj-12-17550-s001.txt]

Subspecies	bio1	bio2	bio3	bio4	bio5	bio6	bio7	bio8	bio9	bio10	bio11	bio12	bio13	bio14	bio15	bio16	bio17	bio18	bio19	altitude	Phytosociological alliances
Eastern	11.7875	8.94167	36.20108	567.34277	25.5	0.8	24.7	16.73333	6.03333	19.21667	5.56667	839	95	46	21.82422	250	159	214	168	648.13892	Carpinion
Eastern	10.5625	8.85833	35.71909	575.78058	24.6	-0.2	24.8	11.5	4.75	18.18333	4.41667	933	102	50	19.93967	281	193	217	207	1106.78528	Carpinion
Eastern	10.5625	8.85833	35.71909	575.78058	24.6	-0.2	24.8	11.5	4.75	18.18333	4.41667	933	102	50	19.93967	281	193	217	207	1111.92822	Quercion ilicis
Eastern	11.33333	9	36.29032	570.76636	25.2	0.4	24.8	12.25	5.56667	18.85	5.16667	886	96	50	20.07961	263	177	215	188	982.10669	Carpinion
Eastern	10.5625	8.85833	35.71909	575.78058	24.6	-0.2	24.8	11.5	4.75	18.18333	4.41667	933	102	50	19.93967	281	193	217	207	1099.42554	Carpinion
Eastern	10.5625	8.85833	35.71909	575.78058	24.6	-0.2	24.8	11.5	4.75	18.18333	4.41667	933	102	50	19.93967	281	193	217	207	1099.42554	Carpinion
Eastern	10.5625	8.85833	35.71909	575.78058	24.6	-0.2	24.8	11.5	4.75	18.18333	4.41667	933	102	50	19.93967	281	193	217	207	1106.78528	Carpinion
Eastern	10.5625	8.85833	35.71909	575.78058	24.6	-0.2	24.8	11.5	4.75	18.18333	4.41667	933	102	50	19.93967	281	193	217	207	1093.01257	Quercion ilicis
Eastern	10.5625	8.85833	35.71909	575.78058	24.6	-0.2	24.8	11.5	4.75	18.18333	4.41667	933	102	50	19.93967	281	193	217	207	1099.42554	Quercion ilicis
Eastern	10.04583	8.70833	35.39973	575.31598	24	-0.6	24.6	11	4.23333	17.66667	3.91667	958	105	50	19.42367	287	203	216	217	1187.23804	Quercion ilicis
Eastern	10.04583	8.70833	35.39973	575.31598	24	-0.6	24.6	11	4.23333	17.66667	3.91667	958	105	50	19.42367	287	203	216	217	1073.90271	Carpinion
Eastern	10.04583	8.70833	35.39973	575.31598	24	-0.6	24.6	11	4.23333	17.66667	3.91667	958	105	50	19.42367	287	203	216	217	1086.60083	Carpinion
Eastern	10.04583	8.70833	35.39973	575.31598	24	-0.6	24.6	11	4.23333	17.66667	3.91667	958	105	50	19.42367	287	203	216	217	1099.3042	Carpinion
Eastern	10.04583	8.70833	35.39973	575.31598	24	-0.6	24.6	11	4.23333	17.66667	3.91667	958	105	50	19.42367	287	203	216	217	1147.72461	Carpinion
Eastern	10.04583	8.70833	35.39973	575.31598	24	-0.6	24.6	11	4.23333	17.66667	3.91667	958	105	50	19.42367	287	203	216	217	1187.23804	Carpinion
Eastern	10.04583	8.70833	35.39973	575.31598	24	-0.6	24.6	11	4.23333	17.66667	3.91667	958	105	50	19.42367	287	203	216	217	1211.35547	Carpinion
Eastern	11.33333	9	36.29032	570.76636	25.2	0.4	24.8	12.25	5.56667	18.85	5.16667	886	96	50	20.07961	263	177	215	188	894.83386	Carpinion
Eastern	10.04583	8.70833	35.39973	575.31598	24	-0.6	24.6	11	4.23333	17.66667	3.91667	958	105	50	19.42367	287	203	216	217	1147.72461	Carpinion
Eastern	10.04583	8.70833	35.39973	575.31598	24	-0.6	24.6	11	4.23333	17.66667	3.91667	958	105	50	19.42367	287	203	216	217	1187.23804	Carpinion
Eastern	10.04583	8.70833	35.39973	575.31598	24	-0.6	24.6	11	4.23333	17.66667	3.91667	958	105	50	19.42367	287	203	216	217	1202.76318	Carpinion
Eastern	10.04583	8.70833	35.39973	575.31598	24	-0.6	24.6	11	4.23333	17.66667	3.91667	958	105	50	19.42367	287	203	216	217	1202.76318	Carpinion
Eastern	10.04583	8.70833	35.39973	575.31598	24	-0.6	24.6	11	4.23333	17.66667	3.91667	958	105	50	19.42367	287	203	216	217	1226.25732	Carpinion
Eastern	10.04583	8.70833	35.39973	575.31598	24	-0.6	24.6	11	4.23333	17.66667	3.91667	958	105	50	19.42367	287	203	216	217	1250.95154	Quercion ilicis
Eastern	10.04583	8.70833	35.39973	575.31598	24	-0.6	24.6	11	4.23333	17.66667	3.91667	958	105	50	19.42367	287	203	216	217	1187.23804	Quercion ilicis
Eastern	10.04583	8.70833	35.39973	575.31598	24	-0.6	24.6	11	4.23333	17.66667	3.91667	958	105	50	19.42367	287	203	216	217	1171.3844	Quercion ilicis
Eastern	10.04583	8.70833	35.39973	575.31598	24	-0.6	24.6	11	4.23333	17.66667	3.91667	958	105	50	19.42367	287	203	216	217	1226.25732	Carpinion
Eastern	10.04583	8.70833	35.39973	575.31598	24	-0.6	24.6	11	4.23333	17.66667	3.91667	958	105	50	19.42367	287	203	216	217	1211.35547	Carpinion
Eastern	10.04583	8.70833	35.39973	575.31598	24	-0.6	24.6	11	4.23333	17.66667	3.91667	958	105	50	19.42367	287	203	216	217	1211.35547	Carpinion
Eastern	10.04583	8.70833	35.39973	575.31598	24	-0.6	24.6	11	4.23333	17.66667	3.91667	958	105	50	19.42367	287	203	216	217	1217.34033	Carpinion
Eastern	10.04583	8.70833	35.39973	575.31598	24	-0.6	24.6	11	4.23333	17.66667	3.91667	958	105	50	19.42367	287	203	216	217	1217.34033	Carpinion
Eastern	10.04583	8.70833	35.39973	575.31598	24	-0.6	24.6	11	4.23333	17.66667	3.91667	958	105	50	19.42367	287	203	216	217	1162.79504	Quercion ilicis
Eastern	10.04583	8.70833	35.39973	575.31598	24	-0.6	24.6	11	4.23333	17.66667	3.91667	958	105	50	19.42367	287	203	216	217	1187.23804	Carpinion
Eastern	10.04583	8.70833	35.39973	575.31598	24	-0.6	24.6	11	4.23333	17.66667	3.91667	958	105	50	19.42367	287	203	216	217	1187.23804	Carpinion
Eastern	10.04583	8.70833	35.39973	575.31598	24	-0.6	24.6	11	4.23333	17.66667	3.91667	958	105	50	19.42367	287	203	216	217	1211.35547	Quercion ilicis
Eastern	10.04583	8.70833	35.39973	575.31598	24	-0.6	24.6	11	4.23333	17.66667	3.91667	958	105	50	19.42367	287	203	216	217	1211.35547	Quercion ilicis
Eastern	10.04583	8.70833	35.39973	575.31598	24	-0.6	24.6	11	4.23333	17.66667	3.91667	958	105	50	19.42367	287	203	216	217	1187.23804	Quercion ilicis
Eastern	10.04583	8.70833	35.39973	575.31598	24	-0.6	24.6	11	4.23333	17.66667	3.91667	958	105	50	19.42367	287	203	216	217	1187.23804	Carpinion
Eastern	10.04583	8.70833	35.39973	575.31598	24	-0.6	24.6	11	4.23333	17.66667	3.91667	958	105	50	19.42367	287	203	216	217	1202.76318	Carpinion
Eastern	10.04583	8.70833	35.39973	575.31598	24	-0.6	24.6	11	4.23333	17.66667	3.91667	958	105	50	19.42367	287	203	216	217	1211.35547	Carpinion
Eastern	10.04583	8.70833	35.39973	575.31598	24	-0.6	24.6	11	4.23333	17.66667	3.91667	958	105	50	19.42367	287	203	216	217	1211.35547	Carpinion
Eastern	10.04583	8.70833	35.39973	575.31598	24	-0.6	24.6	11	4.23333	17.66667	3.91667	958	105	50	19.42367	287	203	216	217	1217.34033	Carpinion
Eastern	10.04583	8.70833	35.39973	575.31598	24	-0.6	24.6	11	4.23333	17.66667	3.91667	958	105	50	19.42367	287	203	216	217	1233.38965	Carpinion
Eastern	10.04583	8.70833	35.39973	575.31598	24	-0.6	24.6	11	4.23333	17.66667	3.91667	958	105	50	19.42367	287	203	216	217	1187.23804	Quercion ilicis
Eastern	10.04583	8.70833	35.39973	575.31598	24	-0.6	24.6	11	4.23333	17.66667	3.91667	958	105	50	19.42367	287	203	216	217	1202.76318	Quercion ilicis
Eastern	10.04583	8.70833	35.39973	575.31598	24	-0.6	24.6	11	4.23333	17.66667	3.91667	958	105	50	19.42367	287	203	216	217	1217.34033	Carpinion
Eastern	10.04583	8.70833	35.39973	575.31598	24	-0.6	24.6	11	4.23333	17.66667	3.91667	958	105	50	19.42367	287	203	216	217	1187.23804	Carpinion
Eastern	10.04583	8.70833	35.39973	575.31598	24	-0.6	24.6	11	4.23333	17.66667	3.91667	958	105	50	19.42367	287	203	216	217	1226.25732	Carpinion
Eastern	11.7875	8.94167	36.20108	567.34277	25.5	0.8	24.7	16.73333	6.03333	19.21667	5.56667	839	95	46	21.82422	250	159	214	168	809.38306	Carpinion
Eastern	11.6625	8.99167	36.25672	569.76123	25.5	0.7	24.8	12.56667	5.9	19.15	5.48333	858	94	48	21.14443	256	168	212	179	795.56067	Quercion ilicis
Eastern	11.88333	9.06667	36.41232	570.25647	25.7	0.8	24.9	12.81667	6.11667	19.36667	5.66667	855	94	48	21.10752	254	167	211	178	819.33545	Carpinion
Eastern	11.88333	9.06667	36.41232	570.25647	25.7	0.8	24.9	12.81667	6.11667	19.36667	5.66667	855	94	48	21.10752	254	167	211	178	844.05591	Carpinion
Eastern	10.57083	8.79167	35.59379	574.15729	24.5	-0.2	24.7	11.51667	4.76667	18.15	4.4	920	99	50	19.42871	274	189	215	202	856.55786	Quercion ilicis
Eastern	10.57083	8.79167	35.59379	574.15729	24.5	-0.2	24.7	11.51667	4.76667	18.15	4.4	920	99	50	19.42871	274	189	215	202	892.30304	Quercion ilicis
Eastern	11.6625	8.99167	36.25672	569.76123	25.5	0.7	24.8	12.56667	5.9	19.15	5.48333	858	94	48	21.14443	256	168	212	179	792.40454	Carpinion
Eastern	10.57083	8.79167	35.59379	574.15729	24.5	-0.2	24.7	11.51667	4.76667	18.15	4.4	920	99	50	19.42871	274	189	215	202	873.62201	Carpinion
Eastern	10.57083	8.79167	35.59379	574.15729	24.5	-0.2	24.7	11.51667	4.76667	18.15	4.4	920	99	50	19.42871	274	189	215	202	1091.51855	Carpinion
Eastern	10.57083	8.79167	35.59379	574.15729	24.5	-0.2	24.7	11.51667	4.76667	18.15	4.4	920	99	50	19.42871	274	189	215	202	1091.51855	Quercion ilicis
Eastern	11.6625	8.99167	36.25672	569.76123	25.5	0.7	24.8	12.56667	5.9	19.15	5.48333	858	94	48	21.14443	256	168	212	179	750.77966	Carpinion
Eastern	11.6625	8.99167	36.25672	569.76123	25.5	0.7	24.8	12.56667	5.9	19.15	5.48333	858	94	48	21.14443	256	168	212	179	776.08765	Quercion ilicis
Eastern	11.6625	8.99167	36.25672	569.76123	25.5	0.7	24.8	12.56667	5.9	19.15	5.48333	858	94	48	21.14443	256	168	212	179	782.97742	Quercion ilicis
Eastern	11.88333	9.06667	36.41232	570.25647	25.7	0.8	24.9	12.81667	6.11667	19.36667	5.66667	855	94	48	21.10752	254	167	211	178	844.05591	Carpinion
Eastern	10.57083	8.79167	35.59379	574.15729	24.5	-0.2	24.7	11.51667	4.76667	18.15	4.4	920	99	50	19.42871	274	189	215	202	849.46356	Carpinion
Eastern	10.57083	8.79167	35.59379	574.15729	24.5	-0.2	24.7	11.51667	4.76667	18.15	4.4	920	99	50	19.42871	274	189	215	202	1099.88342	Carpinion
Eastern	10.57083	8.79167	35.59379	574.15729	24.5	-0.2	24.7	11.51667	4.76667	18.15	4.4	920	99	50	19.42871	274	189	215	202	1099.88342	Carpinion
Eastern	10.57083	8.79167	35.59379	574.15729	24.5	-0.2	24.7	11.51667	4.76667	18.15	4.4	920	99	50	19.42871	274	189	215	202	1128.74341	Carpinion
Eastern	11.88333	9.06667	36.41232	570.25647	25.7	0.8	24.9	12.81667	6.11667	19.36667	5.66667	855	94	48	21.10752	254	167	211	178	844.05591	Quercion ilicis
Eastern	10.57083	8.79167	35.59379	574.15729	24.5	-0.2	24.7	11.51667	4.76667	18.15	4.4	920	99	50	19.42871	274	189	215	202	857.3454	Quercion ilicis
Eastern	10.57083	8.79167	35.59379	574.15729	24.5	-0.2	24.7	11.51667	4.76667	18.15	4.4	920	99	50	19.42871	274	189	215	202	869.68555	Carpinion
Eastern	10.57083	8.79167	35.59379	574.15729	24.5	-0.2	24.7	11.51667	4.76667	18.15	4.4	920	99	50	19.42871	274	189	215	202	881.1377	Quercion ilicis
Eastern	10.57083	8.79167	35.59379	574.15729	24.5	-0.2	24.7	11.51667	4.76667	18.15	4.4	920	99	50	19.42871	274	189	215	202	1099.88342	Carpinion
Eastern	10.57083	8.79167	35.59379	574.15729	24.5	-0.2	24.7	11.51667	4.76667	18.15	4.4	920	99	50	19.42871	274	189	215	202	1106.12842	Quercion ilicis
Eastern	10.57083	8.79167	35.59379	574.15729	24.5	-0.2	24.7	11.51667	4.76667	18.15	4.4	920	99	50	19.42871	274	189	215	202	1106.12842	Carpinion
Eastern	10.57083	8.79167	35.59379	574.15729	24.5	-0.2	24.7	11.51667	4.76667	18.15	4.4	920	99	50	19.42871	274	189	215	202	1128.74341	Carpinion
Eastern	10.57083	8.79167	35.59379	574.15729	24.5	-0.2	24.7	11.51667	4.76667	18.15	4.4	920	99	50	19.42871	274	189	215	202	1137.2561	Quercion ilicis
Eastern	10.57083	8.79167	35.59379	574.15729	24.5	-0.2	24.7	11.51667	4.76667	18.15	4.4	920	99	50	19.42871	274	189	215	202	1143.35754	Quercion ilicis
Eastern	10.57083	8.79167	35.59379	574.15729	24.5	-0.2	24.7	11.51667	4.76667	18.15	4.4	920	99	50	19.42871	274	189	215	202	1143.35754	Fagion sylvaticae
Eastern	10.57083	8.79167	35.59379	574.15729	24.5	-0.2	24.7	11.51667	4.76667	18.15	4.4	920	99	50	19.42871	274	189	215	202	1106.12842	Fagion sylvaticae
Eastern	10.57083	8.79167	35.59379	574.15729	24.5	-0.2	24.7	11.51667	4.76667	18.15	4.4	920	99	50	19.42871	274	189	215	202	1128.74341	Fagion sylvaticae
Eastern	10.04583	8.70833	35.39973	575.31598	24	-0.6	24.6	11	4.23333	17.66667	3.91667	958	105	50	19.42367	287	203	216	217	1162.79504	Fagion sylvaticae
Eastern	10.04583	8.70833	35.39973	575.31598	24	-0.6	24.6	11	4.23333	17.66667	3.91667	958	105	50	19.42367	287	203	216	217	1187.23804	Fagion sylvaticae
Eastern	10.04583	8.70833	35.39973	575.31598	24	-0.6	24.6	11	4.23333	17.66667	3.91667	958	105	50	19.42367	287	203	216	217	1211.35547	Fagion sylvaticae
Eastern	10.04583	8.70833	35.39973	575.31598	24	-0.6	24.6	11	4.23333	17.66667	3.91667	958	105	50	19.42367	287	203	216	217	1211.35547	Fagion sylvaticae
Eastern	10.04583	8.70833	35.39973	575.31598	24	-0.6	24.6	11	4.23333	17.66667	3.91667	958	105	50	19.42367	287	203	216	217	1217.34033	Fagion sylvaticae
Eastern	10.57083	8.79167	35.59379	574.15729	24.5	-0.2	24.7	11.51667	4.76667	18.15	4.4	920	99	50	19.42871	274	189	215	202	1099.88342	Fagion sylvaticae
Eastern	10.57083	8.79167	35.59379	574.15729	24.5	-0.2	24.7	11.51667	4.76667	18.15	4.4	920	99	50	19.42871	274	189	215	202	1099.88342	Fagion sylvaticae
Eastern	10.57083	8.79167	35.59379	574.15729	24.5	-0.2	24.7	11.51667	4.76667	18.15	4.4	920	99	50	19.42871	274	189	215	202	1106.12842	Fagion sylvaticae
Eastern	10.57083	8.79167	35.59379	574.15729	24.5	-0.2	24.7	11.51667	4.76667	18.15	4.4	920	99	50	19.42871	274	189	215	202	1128.74341	Fagion sylvaticae
Eastern	10.57083	8.79167	35.59379	574.15729	24.5	-0.2	24.7	11.51667	4.76667	18.15	4.4	920	99	50	19.42871	274	189	215	202	1128.74341	Fagion sylvaticae
Eastern	10.57083	8.79167	35.59379	574.15729	24.5	-0.2	24.7	11.51667	4.76667	18.15	4.4	920	99	50	19.42871	274	189	215	202	1099.88342	Fagion sylvaticae
Eastern	10.57083	8.79167	35.59379	574.15729	24.5	-0.2	24.7	11.51667	4.76667	18.15	4.4	920	99	50	19.42871	274	189	215	202	1099.88342	Fagion sylvaticae
Eastern	10.57083	8.79167	35.59379	574.15729	24.5	-0.2	24.7	11.51667	4.76667	18.15	4.4	920	99	50	19.42871	274	189	215	202	1099.88342	Fagion sylvaticae
Eastern	10.57083	8.79167	35.59379	574.15729	24.5	-0.2	24.7	11.51667	4.76667	18.15	4.4	920	99	50	19.42871	274	189	215	202	1106.12842	Fagion sylvaticae
Eastern	10.57083	8.79167	35.59379	574.15729	24.5	-0.2	24.7	11.51667	4.76667	18.15	4.4	920	99	50	19.42871	274	189	215	202	1106.12842	Fagion sylvaticae
Eastern	10.57083	8.79167	35.59379	574.15729	24.5	-0.2	24.7	11.51667	4.76667	18.15	4.4	920	99	50	19.42871	274	189	215	202	1106.12842	Fagion sylvaticae
Eastern	10.57083	8.79167	35.59379	574.15729	24.5	-0.2	24.7	11.51667	4.76667	18.15	4.4	920	99	50	19.42871	274	189	215	202	1106.12842	Fagion sylvaticae
Eastern	10.57083	8.79167	35.59379	574.15729	24.5	-0.2	24.7	11.51667	4.76667	18.15	4.4	920	99	50	19.42871	274	189	215	202	1143.35754	Fagion sylvaticae
Eastern	10.57083	8.79167	35.59379	574.15729	24.5	-0.2	24.7	11.51667	4.76667	18.15	4.4	920	99	50	19.42871	274	189	215	202	1143.35754	Fagion sylvaticae
Eastern	10.57083	8.79167	35.59379	574.15729	24.5	-0.2	24.7	11.51667	4.76667	18.15	4.4	920	99	50	19.42871	274	189	215	202	1099.88342	Fagion sylvaticae
Eastern	10.57083	8.79167	35.59379	574.15729	24.5	-0.2	24.7	11.51667	4.76667	18.15	4.4	920	99	50	19.42871	274	189	215	202	1106.12842	Fagion sylvaticae
Eastern	10.57083	8.79167	35.59379	574.15729	24.5	-0.2	24.7	11.51667	4.76667	18.15	4.4	920	99	50	19.42871	274	189	215	202	1099.88342	Fagion sylvaticae
Eastern	10.57083	8.79167	35.59379	574.15729	24.5	-0.2	24.7	11.51667	4.76667	18.15	4.4	920	99	50	19.42871	274	189	215	202	1099.88342	Fagion sylvaticae
Eastern	10.57083	8.79167	35.59379	574.15729	24.5	-0.2	24.7	11.51667	4.76667	18.15	4.4	920	99	50	19.42871	274	189	215	202	1099.88342	Fagion sylvaticae
Eastern	10.57083	8.79167	35.59379	574.15729	24.5	-0.2	24.7	11.51667	4.76667	18.15	4.4	920	99	50	19.42871	274	189	215	202	1099.88342	Fagion sylvaticae
Eastern	10.57083	8.79167	35.59379	574.15729	24.5	-0.2	24.7	11.51667	4.76667	18.15	4.4	920	99	50	19.42871	274	189	215	202	1099.88342	Fagion sylvaticae
Eastern	10.57083	8.79167	35.59379	574.15729	24.5	-0.2	24.7	11.51667	4.76667	18.15	4.4	920	99	50	19.42871	274	189	215	202	1128.74341	Fagion sylvaticae
Eastern	10.57083	8.79167	35.59379	574.15729	24.5	-0.2	24.7	11.51667	4.76667	18.15	4.4	920	99	50	19.42871	274	189	215	202	1106.12842	Fagion sylvaticae
Eastern	11.88333	9.06667	36.41232	570.25647	25.7	0.8	24.9	12.81667	6.11667	19.36667	5.66667	855	94	48	21.10752	254	167	211	178	815.36914	Fagion sylvaticae
Eastern	10.57083	8.79167	35.59379	574.15729	24.5	-0.2	24.7	11.51667	4.76667	18.15	4.4	920	99	50	19.42871	274	189	215	202	1137.2561	Fagion sylvaticae
Eastern	10.57083	8.79167	35.59379	574.15729	24.5	-0.2	24.7	11.51667	4.76667	18.15	4.4	920	99	50	19.42871	274	189	215	202	1099.88342	Fagion sylvaticae
Eastern	11.675	8.93333	36.16734	568.07288	25.4	0.7	24.7	16.61667	5.91667	19.11667	5.45	843	95	47	21.52058	251	161	214	171	785.02063	Fagion sylvaticae
Eastern	11.6625	8.99167	36.25672	569.76123	25.5	0.7	24.8	12.56667	5.9	19.15	5.48333	858	94	48	21.14443	256	168	212	179	738.49866	Fagion sylvaticae
Eastern	11.6625	8.99167	36.25672	569.76123	25.5	0.7	24.8	12.56667	5.9	19.15	5.48333	858	94	48	21.14443	256	168	212	179	766.61157	Fagion sylvaticae
Eastern	10.57083	8.79167	35.59379	574.15729	24.5	-0.2	24.7	11.51667	4.76667	18.15	4.4	920	99	50	19.42871	274	189	215	202	873.62201	Fagion sylvaticae
Eastern	10.57083	8.79167	35.59379	574.15729	24.5	-0.2	24.7	11.51667	4.76667	18.15	4.4	920	99	50	19.42871	274	189	215	202	1091.51855	Fagion sylvaticae
Eastern	10.57083	8.79167	35.59379	574.15729	24.5	-0.2	24.7	11.51667	4.76667	18.15	4.4	920	99	50	19.42871	274	189	215	202	1106.12842	Fagion sylvaticae
Eastern	10.57083	8.79167	35.59379	574.15729	24.5	-0.2	24.7	11.51667	4.76667	18.15	4.4	920	99	50	19.42871	274	189	215	202	1143.35754	Fagion sylvaticae
Eastern	10.57083	8.79167	35.59379	574.15729	24.5	-0.2	24.7	11.51667	4.76667	18.15	4.4	920	99	50	19.42871	274	189	215	202	1143.35754	Fagion sylvaticae
Eastern	10.04583	8.70833	35.39973	575.31598	24	-0.6	24.6	11	4.23333	17.66667	3.91667	958	105	50	19.42367	287	203	216	217	1073.90271	Fagion sylvaticae
Eastern	10.04583	8.70833	35.39973	575.31598	24	-0.6	24.6	11	4.23333	17.66667	3.91667	958	105	50	19.42367	287	203	216	217	1147.72461	Fagion sylvaticae
Eastern	10.04583	8.70833	35.39973	575.31598	24	-0.6	24.6	11	4.23333	17.66667	3.91667	958	105	50	19.42367	287	203	216	217	1162.79504	Fagion sylvaticae
Eastern	10.04583	8.70833	35.39973	575.31598	24	-0.6	24.6	11	4.23333	17.66667	3.91667	958	105	50	19.42367	287	203	216	217	1187.23804	Fagion sylvaticae
Eastern	10.04583	8.70833	35.39973	575.31598	24	-0.6	24.6	11	4.23333	17.66667	3.91667	958	105	50	19.42367	287	203	216	217	1187.23804	Fagion sylvaticae
Eastern	10.04583	8.70833	35.39973	575.31598	24	-0.6	24.6	11	4.23333	17.66667	3.91667	958	105	50	19.42367	287	203	216	217	1202.76318	Quercion ilicis
Eastern	10.04583	8.70833	35.39973	575.31598	24	-0.6	24.6	11	4.23333	17.66667	3.91667	958	105	50	19.42367	287	203	216	217	1211.35547	Fagion sylvaticae
Eastern	10.04583	8.70833	35.39973	575.31598	24	-0.6	24.6	11	4.23333	17.66667	3.91667	958	105	50	19.42367	287	203	216	217	1217.34033	Carpinion
Western	11.7875	8.94167	36.20108	567.34277	25.5	0.8	24.7	16.73333	6.03333	19.21667	5.56667	839	95	46	21.82422	250	159	214	168	690.42548	Carpinion
Western	11.7875	8.94167	36.20108	567.34277	25.5	0.8	24.7	16.73333	6.03333	19.21667	5.56667	839	95	46	21.82422	250	159	214	168	689.25287	Quercion ilicis
Western	11.7875	8.94167	36.20108	567.34277	25.5	0.8	24.7	16.73333	6.03333	19.21667	5.56667	839	95	46	21.82422	250	159	214	168	681.3374	Fagion sylvaticae
Western	11.7875	8.94167	36.20108	567.34277	25.5	0.8	24.7	16.73333	6.03333	19.21667	5.56667	839	95	46	21.82422	250	159	214	168	668.75616	Carpinion
Western	11.7875	8.94167	36.20108	567.34277	25.5	0.8	24.7	16.73333	6.03333	19.21667	5.56667	839	95	46	21.82422	250	159	214	168	688.63086	Carpinion
Western	11.7875	8.94167	36.20108	567.34277	25.5	0.8	24.7	16.73333	6.03333	19.21667	5.56667	839	95	46	21.82422	250	159	214	168	688.63086	Carpinion
Western	11.7875	8.94167	36.20108	567.34277	25.5	0.8	24.7	16.73333	6.03333	19.21667	5.56667	839	95	46	21.82422	250	159	214	168	689.25287	Fagion sylvaticae
Western	11.7875	8.94167	36.20108	567.34277	25.5	0.8	24.7	16.73333	6.03333	19.21667	5.56667	839	95	46	21.82422	250	159	214	168	676.20508	Fagion sylvaticae
Western	11.7875	8.94167	36.20108	567.34277	25.5	0.8	24.7	16.73333	6.03333	19.21667	5.56667	839	95	46	21.82422	250	159	214	168	676.20508	Quercion ilicis
Western	11.7875	8.94167	36.20108	567.34277	25.5	0.8	24.7	16.73333	6.03333	19.21667	5.56667	839	95	46	21.82422	250	159	214	168	681.3374	Carpinion
Western	11.7875	8.94167	36.20108	567.34277	25.5	0.8	24.7	16.73333	6.03333	19.21667	5.56667	839	95	46	21.82422	250	159	214	168	664.1911	Fagion sylvaticae
Western	11.7875	8.94167	36.20108	567.34277	25.5	0.8	24.7	16.73333	6.03333	19.21667	5.56667	839	95	46	21.82422	250	159	214	168	664.94214	Fagion sylvaticae
Western	11.7875	8.94167	36.20108	567.34277	25.5	0.8	24.7	16.73333	6.03333	19.21667	5.56667	839	95	46	21.82422	250	159	214	168	664.94214	Fagion sylvaticae
Western	11.7875	8.94167	36.20108	567.34277	25.5	0.8	24.7	16.73333	6.03333	19.21667	5.56667	839	95	46	21.82422	250	159	214	168	664.94214	Quercion ilicis
Western	11.7875	8.94167	36.20108	567.34277	25.5	0.8	24.7	16.73333	6.03333	19.21667	5.56667	839	95	46	21.82422	250	159	214	168	654.93927	Quercion ilicis
Western	11.7875	8.94167	36.20108	567.34277	25.5	0.8	24.7	16.73333	6.03333	19.21667	5.56667	839	95	46	21.82422	250	159	214	168	648.13892	Carpinion
Western	11.7875	8.94167	36.20108	567.34277	25.5	0.8	24.7	16.73333	6.03333	19.21667	5.56667	839	95	46	21.82422	250	159	214	168	637.28046	Quercion ilicis
Western	11.7875	8.94167	36.20108	567.34277	25.5	0.8	24.7	16.73333	6.03333	19.21667	5.56667	839	95	46	21.82422	250	159	214	168	622.41162	Fagion sylvaticae
Western	11.7875	8.94167	36.20108	567.34277	25.5	0.8	24.7	16.73333	6.03333	19.21667	5.56667	839	95	46	21.82422	250	159	214	168	703.49292	Fagion sylvaticae
Western	11.7875	8.94167	36.20108	567.34277	25.5	0.8	24.7	16.73333	6.03333	19.21667	5.56667	839	95	46	21.82422	250	159	214	168	694.51031	Quercion ilicis
Western	11.7875	8.94167	36.20108	567.34277	25.5	0.8	24.7	16.73333	6.03333	19.21667	5.56667	839	95	46	21.82422	250	159	214	168	688.63086	Quercion ilicis
Western	11.7875	8.94167	36.20108	567.34277	25.5	0.8	24.7	16.73333	6.03333	19.21667	5.56667	839	95	46	21.82422	250	159	214	168	682.85681	Carpinion
Western	11.7875	8.94167	36.20108	567.34277	25.5	0.8	24.7	16.73333	6.03333	19.21667	5.56667	839	95	46	21.82422	250	159	214	168	689.25287	Quercion ilicis
Western	11.7875	8.94167	36.20108	567.34277	25.5	0.8	24.7	16.73333	6.03333	19.21667	5.56667	839	95	46	21.82422	250	159	214	168	676.20508	Quercion ilicis
Western	11.7875	8.94167	36.20108	567.34277	25.5	0.8	24.7	16.73333	6.03333	19.21667	5.56667	839	95	46	21.82422	250	159	214	168	669.55066	Carpinion
Western	11.7875	8.94167	36.20108	567.34277	25.5	0.8	24.7	16.73333	6.03333	19.21667	5.56667	839	95	46	21.82422	250	159	214	168	676.2923	Carpinion
Western	11.7875	8.94167	36.20108	567.34277	25.5	0.8	24.7	16.73333	6.03333	19.21667	5.56667	839	95	46	21.82422	250	159	214	168	664.1911	Fagion sylvaticae
Western	11.7875	8.94167	36.20108	567.34277	25.5	0.8	24.7	16.73333	6.03333	19.21667	5.56667	839	95	46	21.82422	250	159	214	168	664.1911	Quercion ilicis
Western	11.7875	8.94167	36.20108	567.34277	25.5	0.8	24.7	16.73333	6.03333	19.21667	5.56667	839	95	46	21.82422	250	159	214	168	664.94214	Quercion ilicis
Western	11.7875	8.94167	36.20108	567.34277	25.5	0.8	24.7	16.73333	6.03333	19.21667	5.56667	839	95	46	21.82422	250	159	214	168	659.99731	Fagion sylvaticae
Western	11.7875	8.94167	36.20108	567.34277	25.5	0.8	24.7	16.73333	6.03333	19.21667	5.56667	839	95	46	21.82422	250	159	214	168	652.79138	Carpinion
Western	11.7875	8.94167	36.20108	567.34277	25.5	0.8	24.7	16.73333	6.03333	19.21667	5.56667	839	95	46	21.82422	250	159	214	168	695.22021	Carpinion
Western	11.7875	8.94167	36.20108	567.34277	25.5	0.8	24.7	16.73333	6.03333	19.21667	5.56667	839	95	46	21.82422	250	159	214	168	682.85681	Carpinion
Western	11.7875	8.94167	36.20108	567.34277	25.5	0.8	24.7	16.73333	6.03333	19.21667	5.56667	839	95	46	21.82422	250	159	214	168	676.20508	Carpinion
Western	11.7875	8.94167	36.20108	567.34277	25.5	0.8	24.7	16.73333	6.03333	19.21667	5.56667	839	95	46	21.82422	250	159	214	168	681.3374	Carpinion
Western	11.7875	8.94167	36.20108	567.34277	25.5	0.8	24.7	16.73333	6.03333	19.21667	5.56667	839	95	46	21.82422	250	159	214	168	669.55066	Carpinion
Western	11.7875	8.94167	36.20108	567.34277	25.5	0.8	24.7	16.73333	6.03333	19.21667	5.56667	839	95	46	21.82422	250	159	214	168	676.2923	Carpinion
Western	11.7875	8.94167	36.20108	567.34277	25.5	0.8	24.7	16.73333	6.03333	19.21667	5.56667	839	95	46	21.82422	250	159	214	168	668.75616	Carpinion
Western	11.7875	8.94167	36.20108	567.34277	25.5	0.8	24.7	16.73333	6.03333	19.21667	5.56667	839	95	46	21.82422	250	159	214	168	664.94214	Carpinion
Western	11.7875	8.94167	36.20108	567.34277	25.5	0.8	24.7	16.73333	6.03333	19.21667	5.56667	839	95	46	21.82422	250	159	214	168	659.99731	Carpinion
Western	11.7875	8.94167	36.20108	567.34277	25.5	0.8	24.7	16.73333	6.03333	19.21667	5.56667	839	95	46	21.82422	250	159	214	168	644.14807	Carpinion
Western	11.7875	8.94167	36.20108	567.34277	25.5	0.8	24.7	16.73333	6.03333	19.21667	5.56667	839	95	46	21.82422	250	159	214	168	690.42548	Carpinion
Western	11.7875	8.94167	36.20108	567.34277	25.5	0.8	24.7	16.73333	6.03333	19.21667	5.56667	839	95	46	21.82422	250	159	214	168	689.25287	Carpinion
Western	11.7875	8.94167	36.20108	567.34277	25.5	0.8	24.7	16.73333	6.03333	19.21667	5.56667	839	95	46	21.82422	250	159	214	168	681.3374	Carpinion
Western	11.7875	8.94167	36.20108	567.34277	25.5	0.8	24.7	16.73333	6.03333	19.21667	5.56667	839	95	46	21.82422	250	159	214	168	676.2923	Carpinion
Western	11.7875	8.94167	36.20108	567.34277	25.5	0.8	24.7	16.73333	6.03333	19.21667	5.56667	839	95	46	21.82422	250	159	214	168	666.33917	Carpinion
Western	11.7875	8.94167	36.20108	567.34277	25.5	0.8	24.7	16.73333	6.03333	19.21667	5.56667	839	95	46	21.82422	250	159	214	168	701.33533	Carpinion
Western	11.7875	8.94167	36.20108	567.34277	25.5	0.8	24.7	16.73333	6.03333	19.21667	5.56667	839	95	46	21.82422	250	159	214	168	690.42548	Carpinion
Western	11.7875	8.94167	36.20108	567.34277	25.5	0.8	24.7	16.73333	6.03333	19.21667	5.56667	839	95	46	21.82422	250	159	214	168	676.20508	Quercion ilicis
Western	11.7875	8.94167	36.20108	567.34277	25.5	0.8	24.7	16.73333	6.03333	19.21667	5.56667	839	95	46	21.82422	250	159	214	168	664.94214	Quercion ilicis
Western	11.7875	8.94167	36.20108	567.34277	25.5	0.8	24.7	16.73333	6.03333	19.21667	5.56667	839	95	46	21.82422	250	159	214	168	664.1911	Quercion ilicis
Western	11.7875	8.94167	36.20108	567.34277	25.5	0.8	24.7	16.73333	6.03333	19.21667	5.56667	839	95	46	21.82422	250	159	214	168	676.20508	Fagion sylvaticae
Western	11.7875	8.94167	36.20108	567.34277	25.5	0.8	24.7	16.73333	6.03333	19.21667	5.56667	839	95	46	21.82422	250	159	214	168	676.20508	Carpinion
Western	11.7875	8.94167	36.20108	567.34277	25.5	0.8	24.7	16.73333	6.03333	19.21667	5.56667	839	95	46	21.82422	250	159	214	168	695.22021	Carpinion
Western	11.7875	8.94167	36.20108	567.34277	25.5	0.8	24.7	16.73333	6.03333	19.21667	5.56667	839	95	46	21.82422	250	159	214	168	690.42548	Carpinion
Western	11.7875	8.94167	36.20108	567.34277	25.5	0.8	24.7	16.73333	6.03333	19.21667	5.56667	839	95	46	21.82422	250	159	214	168	667.37891	Quercion ilicis
Western	11.7875	8.94167	36.20108	567.34277	25.5	0.8	24.7	16.73333	6.03333	19.21667	5.56667	839	95	46	21.82422	250	159	214	168	652.79138	Quercion ilicis
Western	11.7875	8.94167	36.20108	567.34277	25.5	0.8	24.7	16.73333	6.03333	19.21667	5.56667	839	95	46	21.82422	250	159	214	168	682.85681	Quercion ilicis
Western	11.7875	8.94167	36.20108	567.34277	25.5	0.8	24.7	16.73333	6.03333	19.21667	5.56667	839	95	46	21.82422	250	159	214	168	689.25287	Quercion ilicis
Western	11.7875	8.94167	36.20108	567.34277	25.5	0.8	24.7	16.73333	6.03333	19.21667	5.56667	839	95	46	21.82422	250	159	214	168	676.20508	Quercion ilicis
Western	11.7875	8.94167	36.20108	567.34277	25.5	0.8	24.7	16.73333	6.03333	19.21667	5.56667	839	95	46	21.82422	250	159	214	168	666.33917	Carpinion
Western	11.7875	8.94167	36.20108	567.34277	25.5	0.8	24.7	16.73333	6.03333	19.21667	5.56667	839	95	46	21.82422	250	159	214	168	666.33917	Carpinion
Western	11.7875	8.94167	36.20108	567.34277	25.5	0.8	24.7	16.73333	6.03333	19.21667	5.56667	839	95	46	21.82422	250	159	214	168	667.37891	Fagion sylvaticae
Western	11.7875	8.94167	36.20108	567.34277	25.5	0.8	24.7	16.73333	6.03333	19.21667	5.56667	839	95	46	21.82422	250	159	214	168	664.1911	Fagion sylvaticae
Western	11.7875	8.94167	36.20108	567.34277	25.5	0.8	24.7	16.73333	6.03333	19.21667	5.56667	839	95	46	21.82422	250	159	214	168	659.99731	Fagion sylvaticae
Western	11.7875	8.94167	36.20108	567.34277	25.5	0.8	24.7	16.73333	6.03333	19.21667	5.56667	839	95	46	21.82422	250	159	214	168	654.93927	Fagion sylvaticae
Western	11.7875	8.94167	36.20108	567.34277	25.5	0.8	24.7	16.73333	6.03333	19.21667	5.56667	839	95	46	21.82422	250	159	214	168	652.79138	Fagion sylvaticae
Western	11.7875	8.94167	36.20108	567.34277	25.5	0.8	24.7	16.73333	6.03333	19.21667	5.56667	839	95	46	21.82422	250	159	214	168	637.28046	Quercion ilicis
Western	11.7875	8.94167	36.20108	567.34277	25.5	0.8	24.7	16.73333	6.03333	19.21667	5.56667	839	95	46	21.82422	250	159	214	168	676.20508	Quercion ilicis
Western	11.7875	8.94167	36.20108	567.34277	25.5	0.8	24.7	16.73333	6.03333	19.21667	5.56667	839	95	46	21.82422	250	159	214	168	664.1911	Quercion ilicis
Western	11.7875	8.94167	36.20108	567.34277	25.5	0.8	24.7	16.73333	6.03333	19.21667	5.56667	839	95	46	21.82422	250	159	214	168	676.20508	Quercion ilicis
Western	11.7875	8.94167	36.20108	567.34277	25.5	0.8	24.7	16.73333	6.03333	19.21667	5.56667	839	95	46	21.82422	250	159	214	168	664.94214	Alnion incanae
Western	11.7875	8.94167	36.20108	567.34277	25.5	0.8	24.7	16.73333	6.03333	19.21667	5.56667	839	95	46	21.82422	250	159	214	168	664.94214	Alnion incanae
Western	11.7875	8.94167	36.20108	567.34277	25.5	0.8	24.7	16.73333	6.03333	19.21667	5.56667	839	95	46	21.82422	250	159	214	168	652.79138	Alnion incanae
Western	10.04583	8.70833	35.39973	575.31598	24	-0.6	24.6	11	4.23333	17.66667	3.91667	958	105	50	19.42367	287	203	216	217	1178.04065	Alnion incanae
Western	11.7875	8.94167	36.20108	567.34277	25.5	0.8	24.7	16.73333	6.03333	19.21667	5.56667	839	95	46	21.82422	250	159	214	168	809.38306	Populion albae
Western	10.47083	8.775	35.67073	572.4209	24.4	-0.2	24.6	11.4	4.68333	18.03333	4.33333	912	98	51	19.75796	271	185	217	197	967.8479	Alnion incanae
Western	11.7875	8.94167	36.20108	567.34277	25.5	0.8	24.7	16.73333	6.03333	19.21667	5.56667	839	95	46	21.82422	250	159	214	168	803.31451	Alnion incanae
Western	11.7875	8.94167	36.20108	567.34277	25.5	0.8	24.7	16.73333	6.03333	19.21667	5.56667	839	95	46	21.82422	250	159	214	168	824.25494	Populion albae
Western	11.7875	8.94167	36.20108	567.34277	25.5	0.8	24.7	16.73333	6.03333	19.21667	5.56667	839	95	46	21.82422	250	159	214	168	821.3222	Populion albae
Western	10.28333	8.75	35.56911	572.79749	24.3	-0.3	24.6	11.21667	4.5	17.86667	4.16667	919	100	51	19.59753	274	188	215	201	1001.00397	Alnion incanae
Western	11.7875	8.94167	36.20108	567.34277	25.5	0.8	24.7	16.73333	6.03333	19.21667	5.56667	839	95	46	21.82422	250	159	214	168	700.74988	Alnion incanae
Western	11.7875	8.94167	36.20108	567.34277	25.5	0.8	24.7	16.73333	6.03333	19.21667	5.56667	839	95	46	21.82422	250	159	214	168	781.03003	Alnion incanae
Western	11.7875	8.94167	36.20108	567.34277	25.5	0.8	24.7	16.73333	6.03333	19.21667	5.56667	839	95	46	21.82422	250	159	214	168	787.16162	Alnion incanae
Western	10.47083	8.775	35.67073	572.4209	24.4	-0.2	24.6	11.4	4.68333	18.03333	4.33333	912	98	51	19.75796	271	185	217	197	947.93323	Alnion incanae
Western	10.47083	8.775	35.67073	572.4209	24.4	-0.2	24.6	11.4	4.68333	18.03333	4.33333	912	98	51	19.75796	271	185	217	197	1003.76233	Populion albae
Western	10.47083	8.775	35.67073	572.4209	24.4	-0.2	24.6	11.4	4.68333	18.03333	4.33333	912	98	51	19.75796	271	185	217	197	912.59631	Populion albae
Western	11.7875	8.94167	36.20108	567.34277	25.5	0.8	24.7	16.73333	6.03333	19.21667	5.56667	839	95	46	21.82422	250	159	214	168	708.14984	Populion albae
Western	10.47083	8.775	35.67073	572.4209	24.4	-0.2	24.6	11.4	4.68333	18.03333	4.33333	912	98	51	19.75796	271	185	217	197	947.93323	Alnion incanae
Western	10.47083	8.775	35.67073	572.4209	24.4	-0.2	24.6	11.4	4.68333	18.03333	4.33333	912	98	51	19.75796	271	185	217	197	988.6842	Alnion incanae
Western	10.47083	8.775	35.67073	572.4209	24.4	-0.2	24.6	11.4	4.68333	18.03333	4.33333	912	98	51	19.75796	271	185	217	197	936.50885	Alnion incanae
Western	10.47083	8.775	35.67073	572.4209	24.4	-0.2	24.6	11.4	4.68333	18.03333	4.33333	912	98	51	19.75796	271	185	217	197	896.71906	Alnion incanae
Western	10.47083	8.775	35.67073	572.4209	24.4	-0.2	24.6	11.4	4.68333	18.03333	4.33333	912	98	51	19.75796	271	185	217	197	879.99689	Populion albae
Western	11.7875	8.94167	36.20108	567.34277	25.5	0.8	24.7	16.73333	6.03333	19.21667	5.56667	839	95	46	21.82422	250	159	214	168	797.73798	Populion albae
Western	11.7875	8.94167	36.20108	567.34277	25.5	0.8	24.7	16.73333	6.03333	19.21667	5.56667	839	95	46	21.82422	250	159	214	168	809.38306	Populion albae
Western	10.47083	8.775	35.67073	572.4209	24.4	-0.2	24.6	11.4	4.68333	18.03333	4.33333	912	98	51	19.75796	271	185	217	197	988.6842	Populion albae
Western	10.47083	8.775	35.67073	572.4209	24.4	-0.2	24.6	11.4	4.68333	18.03333	4.33333	912	98	51	19.75796	271	185	217	197	936.50885	Populion albae
Western	11.7875	8.94167	36.20108	567.34277	25.5	0.8	24.7	16.73333	6.03333	19.21667	5.56667	839	95	46	21.82422	250	159	214	168	821.3222	Populion albae
Western	11.7875	8.94167	36.20108	567.34277	25.5	0.8	24.7	16.73333	6.03333	19.21667	5.56667	839	95	46	21.82422	250	159	214	168	821.3222	Populion albae
Western	11.7875	8.94167	36.20108	567.34277	25.5	0.8	24.7	16.73333	6.03333	19.21667	5.56667	839	95	46	21.82422	250	159	214	168	797.73798	Populion albae
Western	10.47083	8.775	35.67073	572.4209	24.4	-0.2	24.6	11.4	4.68333	18.03333	4.33333	912	98	51	19.75796	271	185	217	197	879.99689	Populion albae
Western	10.47083	8.775	35.67073	572.4209	24.4	-0.2	24.6	11.4	4.68333	18.03333	4.33333	912	98	51	19.75796	271	185	217	197	879.99689	Fagion sylvaticae
Western	10.47083	8.775	35.67073	572.4209	24.4	-0.2	24.6	11.4	4.68333	18.03333	4.33333	912	98	51	19.75796	271	185	217	197	864.08569	Fagion sylvaticae
Western	11.7875	8.94167	36.20108	567.34277	25.5	0.8	24.7	16.73333	6.03333	19.21667	5.56667	839	95	46	21.82422	250	159	214	168	774.32043	Fagion sylvaticae
Western	10.47083	8.775	35.67073	572.4209	24.4	-0.2	24.6	11.4	4.68333	18.03333	4.33333	912	98	51	19.75796	271	185	217	197	947.93323	Fagion sylvaticae
Western	11.7875	8.94167	36.20108	567.34277	25.5	0.8	24.7	16.73333	6.03333	19.21667	5.56667	839	95	46	21.82422	250	159	214	168	845.04529	Fagion sylvaticae
Western	10.47083	8.775	35.67073	572.4209	24.4	-0.2	24.6	11.4	4.68333	18.03333	4.33333	912	98	51	19.75796	271	185	217	197	879.99689	Populion albae
Western	10.28333	8.75	35.56911	572.79749	24.3	-0.3	24.6	11.21667	4.5	17.86667	4.16667	919	100	51	19.59753	274	188	215	201	1023.76355	Populion albae
Western	11.7875	8.94167	36.20108	567.34277	25.5	0.8	24.7	16.73333	6.03333	19.21667	5.56667	839	95	46	21.82422	250	159	214	168	811.20654	Populion albae
Western	11.7875	8.94167	36.20108	567.34277	25.5	0.8	24.7	16.73333	6.03333	19.21667	5.56667	839	95	46	21.82422	250	159	214	168	811.20654	Populion albae
Western	11.7875	8.94167	36.20108	567.34277	25.5	0.8	24.7	16.73333	6.03333	19.21667	5.56667	839	95	46	21.82422	250	159	214	168	803.31451	Populion albae
Western	11.7875	8.94167	36.20108	567.34277	25.5	0.8	24.7	16.73333	6.03333	19.21667	5.56667	839	95	46	21.82422	250	159	214	168	803.31451	Populion albae
Western	11.7875	8.94167	36.20108	567.34277	25.5	0.8	24.7	16.73333	6.03333	19.21667	5.56667	839	95	46	21.82422	250	159	214	168	789.26111	Populion albae
Western	11.7875	8.94167	36.20108	567.34277	25.5	0.8	24.7	16.73333	6.03333	19.21667	5.56667	839	95	46	21.82422	250	159	214	168	781.03003	Populion albae
Western	11.7875	8.94167	36.20108	567.34277	25.5	0.8	24.7	16.73333	6.03333	19.21667	5.56667	839	95	46	21.82422	250	159	214	168	811.20654	Populion albae
Western	11.7875	8.94167	36.20108	567.34277	25.5	0.8	24.7	16.73333	6.03333	19.21667	5.56667	839	95	46	21.82422	250	159	214	168	848.05243	Populion albae
Western	11.7875	8.94167	36.20108	567.34277	25.5	0.8	24.7	16.73333	6.03333	19.21667	5.56667	839	95	46	21.82422	250	159	214	168	803.31451	Populion albae
Western	11.7875	8.94167	36.20108	567.34277	25.5	0.8	24.7	16.73333	6.03333	19.21667	5.56667	839	95	46	21.82422	250	159	214	168	803.31451	Populion albae
Western	11.7875	8.94167	36.20108	567.34277	25.5	0.8	24.7	16.73333	6.03333	19.21667	5.56667	839	95	46	21.82422	250	159	214	168	803.31451	Populion albae
Western	11.7875	8.94167	36.20108	567.34277	25.5	0.8	24.7	16.73333	6.03333	19.21667	5.56667	839	95	46	21.82422	250	159	214	168	789.26111	Populion albae
Western	11.7875	8.94167	36.20108	567.34277	25.5	0.8	24.7	16.73333	6.03333	19.21667	5.56667	839	95	46	21.82422	250	159	214	168	837.95062	Populion albae
Western	11.7875	8.94167	36.20108	567.34277	25.5	0.8	24.7	16.73333	6.03333	19.21667	5.56667	839	95	46	21.82422	250	159	214	168	824.25494	Populion albae
Western	11.7875	8.94167	36.20108	567.34277	25.5	0.8	24.7	16.73333	6.03333	19.21667	5.56667	839	95	46	21.82422	250	159	214	168	824.25494	Populion albae
Western	11.7875	8.94167	36.20108	567.34277	25.5	0.8	24.7	16.73333	6.03333	19.21667	5.56667	839	95	46	21.82422	250	159	214	168	811.20654	Populion albae
Western	11.7875	8.94167	36.20108	567.34277	25.5	0.8	24.7	16.73333	6.03333	19.21667	5.56667	839	95	46	21.82422	250	159	214	168	803.31451	Populion albae
Western	11.7875	8.94167	36.20108	567.34277	25.5	0.8	24.7	16.73333	6.03333	19.21667	5.56667	839	95	46	21.82422	250	159	214	168	797.73798	Populion albae
Western	11.7875	8.94167	36.20108	567.34277	25.5	0.8	24.7	16.73333	6.03333	19.21667	5.56667	839	95	46	21.82422	250	159	214	168	809.38306	Populion albae
Western	11.7875	8.94167	36.20108	567.34277	25.5	0.8	24.7	16.73333	6.03333	19.21667	5.56667	839	95	46	21.82422	250	159	214	168	809.38306	Populion albae
Western	10.47083	8.775	35.67073	572.4209	24.4	-0.2	24.6	11.4	4.68333	18.03333	4.33333	912	98	51	19.75796	271	185	217	197	879.99689	Populion albae
Western	10.47083	8.775	35.67073	572.4209	24.4	-0.2	24.6	11.4	4.68333	18.03333	4.33333	912	98	51	19.75796	271	185	217	197	947.93323	Alnion incanae
Western	11.7875	8.94167	36.20108	567.34277	25.5	0.8	24.7	16.73333	6.03333	19.21667	5.56667	839	95	46	21.82422	250	159	214	168	797.73798	Populion albae
Western	11.7875	8.94167	36.20108	567.34277	25.5	0.8	24.7	16.73333	6.03333	19.21667	5.56667	839	95	46	21.82422	250	159	214	168	797.73798	Populion albae
Western	11.7875	8.94167	36.20108	567.34277	25.5	0.8	24.7	16.73333	6.03333	19.21667	5.56667	839	95	46	21.82422	250	159	214	168	797.73798	Alnion incanae
Western	10.47083	8.775	35.67073	572.4209	24.4	-0.2	24.6	11.4	4.68333	18.03333	4.33333	912	98	51	19.75796	271	185	217	197	879.99689	Quercion ilicis
Western	10.47083	8.775	35.67073	572.4209	24.4	-0.2	24.6	11.4	4.68333	18.03333	4.33333	912	98	51	19.75796	271	185	217	197	879.99689	Quercion ilicis
Western	10.47083	8.775	35.67073	572.4209	24.4	-0.2	24.6	11.4	4.68333	18.03333	4.33333	912	98	51	19.75796	271	185	217	197	879.99689	Quercion ilicis
Western	10.47083	8.775	35.67073	572.4209	24.4	-0.2	24.6	11.4	4.68333	18.03333	4.33333	912	98	51	19.75796	271	185	217	197	864.08569	Quercion ilicis
Western	10.47083	8.775	35.67073	572.4209	24.4	-0.2	24.6	11.4	4.68333	18.03333	4.33333	912	98	51	19.75796	271	185	217	197	849.71246	Quercion ilicis
Western	11.7875	8.94167	36.20108	567.34277	25.5	0.8	24.7	16.73333	6.03333	19.21667	5.56667	839	95	46	21.82422	250	159	214	168	809.38306	Quercion ilicis
Western	11.7875	8.94167	36.20108	567.34277	25.5	0.8	24.7	16.73333	6.03333	19.21667	5.56667	839	95	46	21.82422	250	159	214	168	809.38306	Quercion ilicis
Western	10.47083	8.775	35.67073	572.4209	24.4	-0.2	24.6	11.4	4.68333	18.03333	4.33333	912	98	51	19.75796	271	185	217	197	976.39502	Quercion ilicis
Western	10.47083	8.775	35.67073	572.4209	24.4	-0.2	24.6	11.4	4.68333	18.03333	4.33333	912	98	51	19.75796	271	185	217	197	970.82379	Quercion ilicis
Western	10.47083	8.775	35.67073	572.4209	24.4	-0.2	24.6	11.4	4.68333	18.03333	4.33333	912	98	51	19.75796	271	185	217	197	967.8479	Quercion ilicis
Western	10.47083	8.775	35.67073	572.4209	24.4	-0.2	24.6	11.4	4.68333	18.03333	4.33333	912	98	51	19.75796	271	185	217	197	947.93323	Fagion sylvaticae
Western	10.47083	8.775	35.67073	572.4209	24.4	-0.2	24.6	11.4	4.68333	18.03333	4.33333	912	98	51	19.75796	271	185	217	197	936.50885	Fagion sylvaticae
Western	10.47083	8.775	35.67073	572.4209	24.4	-0.2	24.6	11.4	4.68333	18.03333	4.33333	912	98	51	19.75796	271	185	217	197	896.71906	Fagion sylvaticae
Western	10.47083	8.775	35.67073	572.4209	24.4	-0.2	24.6	11.4	4.68333	18.03333	4.33333	912	98	51	19.75796	271	185	217	197	879.99689	Antirrhinion asarinae / Galeopsion pyrenaicae / Galeopsion segetum / Phagnalo-Cheilanthion / Pimpinello-Gouffeion
Western	10.47083	8.775	35.67073	572.4209	24.4	-0.2	24.6	11.4	4.68333	18.03333	4.33333	912	98	51	19.75796	271	185	217	197	879.99689	Quercion ilicis
Western	10.57083	8.79167	35.59379	574.15729	24.5	-0.2	24.7	11.51667	4.76667	18.15	4.4	920	99	50	19.42871	274	189	215	202	857.3454	Quercion ilicis
Western	10.92083	8.825	35.72874	571.41553	24.8	0.1	24.7	11.86667	5.11667	18.43333	4.71667	878	97	51	20.2927	258	172	216	183	957.65735	Quercion ilicis
Western	10.92083	8.825	35.72874	571.41553	24.8	0.1	24.7	11.86667	5.11667	18.43333	4.71667	878	97	51	20.2927	258	172	216	183	941.20502	Quercion ilicis
Western	10.92083	8.825	35.72874	571.41553	24.8	0.1	24.7	11.86667	5.11667	18.43333	4.71667	878	97	51	20.2927	258	172	216	183	998.71979	Antirrhinion asarinae / Galeopsion pyrenaicae / Galeopsion segetum / Phagnalo-Cheilanthion / Pimpinello-Gouffeion
Western	10.92083	8.825	35.72874	571.41553	24.8	0.1	24.7	11.86667	5.11667	18.43333	4.71667	878	97	51	20.2927	258	172	216	183	963.72864	Quercion ilicis
Western	10.92083	8.825	35.72874	571.41553	24.8	0.1	24.7	11.86667	5.11667	18.43333	4.71667	878	97	51	20.2927	258	172	216	183	951.51935	Quercion ilicis
Western	10.92083	8.825	35.72874	571.41553	24.8	0.1	24.7	11.86667	5.11667	18.43333	4.71667	878	97	51	20.2927	258	172	216	183	891.8847	Antirrhinion asarinae / Galeopsion pyrenaicae / Galeopsion segetum / Phagnalo-Cheilanthion / Pimpinello-Gouffeion
Western	10.92083	8.825	35.72874	571.41553	24.8	0.1	24.7	11.86667	5.11667	18.43333	4.71667	878	97	51	20.2927	258	172	216	183	876.15662	Quercion ilicis
Western	10.92083	8.825	35.72874	571.41553	24.8	0.1	24.7	11.86667	5.11667	18.43333	4.71667	878	97	51	20.2927	258	172	216	183	957.65735	Quercion ilicis
Western	10.92083	8.825	35.72874	571.41553	24.8	0.1	24.7	11.86667	5.11667	18.43333	4.71667	878	97	51	20.2927	258	172	216	183	957.65735	Antirrhinion asarinae / Galeopsion pyrenaicae / Galeopsion segetum / Phagnalo-Cheilanthion / Pimpinello-Gouffeion
Western	10.92083	8.825	35.72874	571.41553	24.8	0.1	24.7	11.86667	5.11667	18.43333	4.71667	878	97	51	20.2927	258	172	216	183	957.65735	Antirrhinion asarinae / Galeopsion pyrenaicae / Galeopsion segetum / Phagnalo-Cheilanthion / Pimpinello-Gouffeion
Western	9.88333	8.7	35.36585	576.4126	23.9	-0.7	24.6	10.83333	4.05	17.51667	3.71667	932	104	51	19.71053	280	194	213	208	1125.63318	Quercion ilicis
Western	9.88333	8.7	35.36585	576.4126	23.9	-0.7	24.6	10.83333	4.05	17.51667	3.71667	932	104	51	19.71053	280	194	213	208	1125.60767	Quercion ilicis
Western	9.88333	8.7	35.36585	576.4126	23.9	-0.7	24.6	10.83333	4.05	17.51667	3.71667	932	104	51	19.71053	280	194	213	208	1108.21021	Antirrhinion asarinae / Galeopsion pyrenaicae / Galeopsion segetum / Phagnalo-Cheilanthion / Pimpinello-Gouffeion
Western	9.88333	8.7	35.36585	576.4126	23.9	-0.7	24.6	10.83333	4.05	17.51667	3.71667	932	104	51	19.71053	280	194	213	208	1087.64539	Antirrhinion asarinae / Galeopsion pyrenaicae / Galeopsion segetum / Phagnalo-Cheilanthion / Pimpinello-Gouffeion
Western	9.88333	8.7	35.36585	576.4126	23.9	-0.7	24.6	10.83333	4.05	17.51667	3.71667	932	104	51	19.71053	280	194	213	208	1087.64539	Antirrhinion asarinae / Galeopsion pyrenaicae / Galeopsion segetum / Phagnalo-Cheilanthion / Pimpinello-Gouffeion
Western	9.88333	8.7	35.36585	576.4126	23.9	-0.7	24.6	10.83333	4.05	17.51667	3.71667	932	104	51	19.71053	280	194	213	208	1075.95581	Quercion ilicis
Western	9.88333	8.7	35.36585	576.4126	23.9	-0.7	24.6	10.83333	4.05	17.51667	3.71667	932	104	51	19.71053	280	194	213	208	1075.95581	Antirrhinion asarinae / Galeopsion pyrenaicae / Galeopsion segetum / Phagnalo-Cheilanthion / Pimpinello-Gouffeion
Western	9.88333	8.7	35.36585	576.4126	23.9	-0.7	24.6	10.83333	4.05	17.51667	3.71667	932	104	51	19.71053	280	194	213	208	1075.95581	Quercion ilicis
Western	9.88333	8.7	35.36585	576.4126	23.9	-0.7	24.6	10.83333	4.05	17.51667	3.71667	932	104	51	19.71053	280	194	213	208	1063.24866	Quercion ilicis
Western	9.88333	8.7	35.36585	576.4126	23.9	-0.7	24.6	10.83333	4.05	17.51667	3.71667	932	104	51	19.71053	280	194	213	208	1064.047	Fagion sylvaticae
Western	9.88333	8.7	35.36585	576.4126	23.9	-0.7	24.6	10.83333	4.05	17.51667	3.71667	932	104	51	19.71053	280	194	213	208	1060.60315	Fagion sylvaticae
Western	9.88333	8.7	35.36585	576.4126	23.9	-0.7	24.6	10.83333	4.05	17.51667	3.71667	932	104	51	19.71053	280	194	213	208	1063.24866	Fagion sylvaticae
Western	10.92083	8.825	35.72874	571.41553	24.8	0.1	24.7	11.86667	5.11667	18.43333	4.71667	878	97	51	20.2927	258	172	216	183	1012.75159	Fagion sylvaticae
Western	10.92083	8.825	35.72874	571.41553	24.8	0.1	24.7	11.86667	5.11667	18.43333	4.71667	878	97	51	20.2927	258	172	216	183	951.51935	Fagion sylvaticae
Western	9.88333	8.7	35.36585	576.4126	23.9	-0.7	24.6	10.83333	4.05	17.51667	3.71667	932	104	51	19.71053	280	194	213	208	1063.24866	Fagion sylvaticae
Western	9.88333	8.7	35.36585	576.4126	23.9	-0.7	24.6	10.83333	4.05	17.51667	3.71667	932	104	51	19.71053	280	194	213	208	1063.24866	Antirrhinion asarinae / Galeopsion pyrenaicae / Galeopsion segetum / Phagnalo-Cheilanthion / Pimpinello-Gouffeion
Western	9.88333	8.7	35.36585	576.4126	23.9	-0.7	24.6	10.83333	4.05	17.51667	3.71667	932	104	51	19.71053	280	194	213	208	1060.60315	Quercion ilicis
Western	9.88333	8.7	35.36585	576.4126	23.9	-0.7	24.6	10.83333	4.05	17.51667	3.71667	932	104	51	19.71053	280	194	213	208	1060.60315	Quercion ilicis
Western	9.88333	8.7	35.36585	576.4126	23.9	-0.7	24.6	10.83333	4.05	17.51667	3.71667	932	104	51	19.71053	280	194	213	208	1063.24866	Quercion ilicis
Western	9.88333	8.7	35.36585	576.4126	23.9	-0.7	24.6	10.83333	4.05	17.51667	3.71667	932	104	51	19.71053	280	194	213	208	1045.03076	Quercion ilicis
Western	9.88333	8.7	35.36585	576.4126	23.9	-0.7	24.6	10.83333	4.05	17.51667	3.71667	932	104	51	19.71053	280	194	213	208	1053.21643	Fagion sylvaticae
Western	9.88333	8.7	35.36585	576.4126	23.9	-0.7	24.6	10.83333	4.05	17.51667	3.71667	932	104	51	19.71053	280	194	213	208	1087.64539	Fagion sylvaticae
Western	9.88333	8.7	35.36585	576.4126	23.9	-0.7	24.6	10.83333	4.05	17.51667	3.71667	932	104	51	19.71053	280	194	213	208	1078.27441	Fagion sylvaticae
Western	9.88333	8.7	35.36585	576.4126	23.9	-0.7	24.6	10.83333	4.05	17.51667	3.71667	932	104	51	19.71053	280	194	213	208	1060.60315	Antirrhinion asarinae / Galeopsion pyrenaicae / Galeopsion segetum / Phagnalo-Cheilanthion / Pimpinello-Gouffeion
Western	9.88333	8.7	35.36585	576.4126	23.9	-0.7	24.6	10.83333	4.05	17.51667	3.71667	932	104	51	19.71053	280	194	213	208	1063.24866	Quercion ilicis
Western	9.88333	8.7	35.36585	576.4126	23.9	-0.7	24.6	10.83333	4.05	17.51667	3.71667	932	104	51	19.71053	280	194	213	208	1127.12537	Quercion ilicis
Western	9.88333	8.7	35.36585	576.4126	23.9	-0.7	24.6	10.83333	4.05	17.51667	3.71667	932	104	51	19.71053	280	194	213	208	1125.63318	Quercion ilicis
Western	9.88333	8.7	35.36585	576.4126	23.9	-0.7	24.6	10.83333	4.05	17.51667	3.71667	932	104	51	19.71053	280	194	213	208	1125.63318	Quercion ilicis
Western	9.88333	8.7	35.36585	576.4126	23.9	-0.7	24.6	10.83333	4.05	17.51667	3.71667	932	104	51	19.71053	280	194	213	208	1122.03955	Quercion ilicis
Western	9.88333	8.7	35.36585	576.4126	23.9	-0.7	24.6	10.83333	4.05	17.51667	3.71667	932	104	51	19.71053	280	194	213	208	1122.03955	Quercion ilicis
Western	9.88333	8.7	35.36585	576.4126	23.9	-0.7	24.6	10.83333	4.05	17.51667	3.71667	932	104	51	19.71053	280	194	213	208	1108.21021	Quercion ilicis
Western	9.88333	8.7	35.36585	576.4126	23.9	-0.7	24.6	10.83333	4.05	17.51667	3.71667	932	104	51	19.71053	280	194	213	208	1087.64539	Quercion ilicis
Western	9.88333	8.7	35.36585	576.4126	23.9	-0.7	24.6	10.83333	4.05	17.51667	3.71667	932	104	51	19.71053	280	194	213	208	1087.64539	Quercion ilicis
Western	9.88333	8.7	35.36585	576.4126	23.9	-0.7	24.6	10.83333	4.05	17.51667	3.71667	932	104	51	19.71053	280	194	213	208	1075.95581	Quercion ilicis
Western	9.88333	8.7	35.36585	576.4126	23.9	-0.7	24.6	10.83333	4.05	17.51667	3.71667	932	104	51	19.71053	280	194	213	208	1087.64539	Quercion ilicis
Western	9.88333	8.7	35.36585	576.4126	23.9	-0.7	24.6	10.83333	4.05	17.51667	3.71667	932	104	51	19.71053	280	194	213	208	1075.95581	Quercion ilicis
Western	9.88333	8.7	35.36585	576.4126	23.9	-0.7	24.6	10.83333	4.05	17.51667	3.71667	932	104	51	19.71053	280	194	213	208	1125.63318	Quercion ilicis
Western	9.88333	8.7	35.36585	576.4126	23.9	-0.7	24.6	10.83333	4.05	17.51667	3.71667	932	104	51	19.71053	280	194	213	208	1115.58215	Quercion ilicis
Western	9.88333	8.7	35.36585	576.4126	23.9	-0.7	24.6	10.83333	4.05	17.51667	3.71667	932	104	51	19.71053	280	194	213	208	1115.58215	Quercion ilicis
Western	9.88333	8.7	35.36585	576.4126	23.9	-0.7	24.6	10.83333	4.05	17.51667	3.71667	932	104	51	19.71053	280	194	213	208	1087.64539	Quercion ilicis
Western	9.88333	8.7	35.36585	576.4126	23.9	-0.7	24.6	10.83333	4.05	17.51667	3.71667	932	104	51	19.71053	280	194	213	208	1075.95581	Quercion ilicis
Western	9.88333	8.7	35.36585	576.4126	23.9	-0.7	24.6	10.83333	4.05	17.51667	3.71667	932	104	51	19.71053	280	194	213	208	1075.95581	Quercion ilicis
Western	10.92083	8.825	35.72874	571.41553	24.8	0.1	24.7	11.86667	5.11667	18.43333	4.71667	878	97	51	20.2927	258	172	216	183	906.53088	Quercion ilicis
Western	10.92083	8.825	35.72874	571.41553	24.8	0.1	24.7	11.86667	5.11667	18.43333	4.71667	878	97	51	20.2927	258	172	216	183	906.53088	Quercion ilicis
Western	10.92083	8.825	35.72874	571.41553	24.8	0.1	24.7	11.86667	5.11667	18.43333	4.71667	878	97	51	20.2927	258	172	216	183	913.17871	Quercion ilicis
Western	10.92083	8.825	35.72874	571.41553	24.8	0.1	24.7	11.86667	5.11667	18.43333	4.71667	878	97	51	20.2927	258	172	216	183	891.8847	Quercion ilicis
Western	10.92083	8.825	35.72874	571.41553	24.8	0.1	24.7	11.86667	5.11667	18.43333	4.71667	878	97	51	20.2927	258	172	216	183	891.8847	Quercion ilicis
Western	10.92083	8.825	35.72874	571.41553	24.8	0.1	24.7	11.86667	5.11667	18.43333	4.71667	878	97	51	20.2927	258	172	216	183	957.65735	Quercion ilicis
Western	10.92083	8.825	35.72874	571.41553	24.8	0.1	24.7	11.86667	5.11667	18.43333	4.71667	878	97	51	20.2927	258	172	216	183	951.06293	Quercion ilicis
Western	10.92083	8.825	35.72874	571.41553	24.8	0.1	24.7	11.86667	5.11667	18.43333	4.71667	878	97	51	20.2927	258	172	216	183	951.06293	Quercion ilicis
Western	10.92083	8.825	35.72874	571.41553	24.8	0.1	24.7	11.86667	5.11667	18.43333	4.71667	878	97	51	20.2927	258	172	216	183	951.06293	Quercion ilicis
Western	10.92083	8.825	35.72874	571.41553	24.8	0.1	24.7	11.86667	5.11667	18.43333	4.71667	878	97	51	20.2927	258	172	216	183	951.06293	Fagion sylvaticae
Western	10.92083	8.825	35.72874	571.41553	24.8	0.1	24.7	11.86667	5.11667	18.43333	4.71667	878	97	51	20.2927	258	172	216	183	951.06293	Fagion sylvaticae
Western	10.92083	8.825	35.72874	571.41553	24.8	0.1	24.7	11.86667	5.11667	18.43333	4.71667	878	97	51	20.2927	258	172	216	183	951.06293	Fagion sylvaticae
Western	10.92083	8.825	35.72874	571.41553	24.8	0.1	24.7	11.86667	5.11667	18.43333	4.71667	878	97	51	20.2927	258	172	216	183	951.06293	Antirrhinion asarinae / Galeopsion pyrenaicae / Galeopsion segetum / Phagnalo-Cheilanthion / Pimpinello-Gouffeion
Western	10.92083	8.825	35.72874	571.41553	24.8	0.1	24.7	11.86667	5.11667	18.43333	4.71667	878	97	51	20.2927	258	172	216	183	951.51935	Quercion ilicis
Western	10.92083	8.825	35.72874	571.41553	24.8	0.1	24.7	11.86667	5.11667	18.43333	4.71667	878	97	51	20.2927	258	172	216	183	951.51935	Quercion ilicis
Western	10.92083	8.825	35.72874	571.41553	24.8	0.1	24.7	11.86667	5.11667	18.43333	4.71667	878	97	51	20.2927	258	172	216	183	931.21143	Quercion ilicis
Western	10.92083	8.825	35.72874	571.41553	24.8	0.1	24.7	11.86667	5.11667	18.43333	4.71667	878	97	51	20.2927	258	172	216	183	931.21143	Quercion ilicis
Western	10.92083	8.825	35.72874	571.41553	24.8	0.1	24.7	11.86667	5.11667	18.43333	4.71667	878	97	51	20.2927	258	172	216	183	931.21143	Quercion ilicis
Western	10.92083	8.825	35.72874	571.41553	24.8	0.1	24.7	11.86667	5.11667	18.43333	4.71667	878	97	51	20.2927	258	172	216	183	931.21143	Antirrhinion asarinae / Galeopsion pyrenaicae / Galeopsion segetum / Phagnalo-Cheilanthion / Pimpinello-Gouffeion
Western	10.92083	8.825	35.72874	571.41553	24.8	0.1	24.7	11.86667	5.11667	18.43333	4.71667	878	97	51	20.2927	258	172	216	183	931.21143	Antirrhinion asarinae / Galeopsion pyrenaicae / Galeopsion segetum / Phagnalo-Cheilanthion / Pimpinello-Gouffeion
Western	10.92083	8.825	35.72874	571.41553	24.8	0.1	24.7	11.86667	5.11667	18.43333	4.71667	878	97	51	20.2927	258	172	216	183	931.21143	Antirrhinion asarinae / Galeopsion pyrenaicae / Galeopsion segetum / Phagnalo-Cheilanthion / Pimpinello-Gouffeion
Western	10.92083	8.825	35.72874	571.41553	24.8	0.1	24.7	11.86667	5.11667	18.43333	4.71667	878	97	51	20.2927	258	172	216	183	931.21143	Fagion sylvaticae
Western	10.92083	8.825	35.72874	571.41553	24.8	0.1	24.7	11.86667	5.11667	18.43333	4.71667	878	97	51	20.2927	258	172	216	183	924.23413	Fagion sylvaticae
Western	10.92083	8.825	35.72874	571.41553	24.8	0.1	24.7	11.86667	5.11667	18.43333	4.71667	878	97	51	20.2927	258	172	216	183	924.23413	Fagion sylvaticae
Western	10.92083	8.825	35.72874	571.41553	24.8	0.1	24.7	11.86667	5.11667	18.43333	4.71667	878	97	51	20.2927	258	172	216	183	906.53088	Fagion sylvaticae
Western	9.88333	8.7	35.36585	576.4126	23.9	-0.7	24.6	10.83333	4.05	17.51667	3.71667	932	104	51	19.71053	280	194	213	208	1122.03955	Fagion sylvaticae
Western	9.88333	8.7	35.36585	576.4126	23.9	-0.7	24.6	10.83333	4.05	17.51667	3.71667	932	104	51	19.71053	280	194	213	208	1122.03955	Quercion ilicis
Western	9.88333	8.7	35.36585	576.4126	23.9	-0.7	24.6	10.83333	4.05	17.51667	3.71667	932	104	51	19.71053	280	194	213	208	1115.58215	Quercion ilicis
Western	9.88333	8.7	35.36585	576.4126	23.9	-0.7	24.6	10.83333	4.05	17.51667	3.71667	932	104	51	19.71053	280	194	213	208	1108.21021	Fagion sylvaticae
Western	9.88333	8.7	35.36585	576.4126	23.9	-0.7	24.6	10.83333	4.05	17.51667	3.71667	932	104	51	19.71053	280	194	213	208	1087.64539	Fagion sylvaticae
Western	9.88333	8.7	35.36585	576.4126	23.9	-0.7	24.6	10.83333	4.05	17.51667	3.71667	932	104	51	19.71053	280	194	213	208	1075.95581	Fagion sylvaticae
Western	9.88333	8.7	35.36585	576.4126	23.9	-0.7	24.6	10.83333	4.05	17.51667	3.71667	932	104	51	19.71053	280	194	213	208	1078.27441	Quercion ilicis
Western	9.88333	8.7	35.36585	576.4126	23.9	-0.7	24.6	10.83333	4.05	17.51667	3.71667	932	104	51	19.71053	280	194	213	208	1064.047	Quercion ilicis
Western	9.88333	8.7	35.36585	576.4126	23.9	-0.7	24.6	10.83333	4.05	17.51667	3.71667	932	104	51	19.71053	280	194	213	208	1060.60315	Quercion ilicis
Western	9.88333	8.7	35.36585	576.4126	23.9	-0.7	24.6	10.83333	4.05	17.51667	3.71667	932	104	51	19.71053	280	194	213	208	1045.03076	Quercion ilicis
Western	9.88333	8.7	35.36585	576.4126	23.9	-0.7	24.6	10.83333	4.05	17.51667	3.71667	932	104	51	19.71053	280	194	213	208	1045.03076	Quercion ilicis
Western	9.88333	8.7	35.36585	576.4126	23.9	-0.7	24.6	10.83333	4.05	17.51667	3.71667	932	104	51	19.71053	280	194	213	208	1045.03076	Quercion ilicis
Western	9.88333	8.7	35.36585	576.4126	23.9	-0.7	24.6	10.83333	4.05	17.51667	3.71667	932	104	51	19.71053	280	194	213	208	1125.63318	Quercion ilicis
Western	9.88333	8.7	35.36585	576.4126	23.9	-0.7	24.6	10.83333	4.05	17.51667	3.71667	932	104	51	19.71053	280	194	213	208	1125.68408	Quercion ilicis
Western	9.88333	8.7	35.36585	576.4126	23.9	-0.7	24.6	10.83333	4.05	17.51667	3.71667	932	104	51	19.71053	280	194	213	208	1125.68408	Quercion ilicis
Western	9.88333	8.7	35.36585	576.4126	23.9	-0.7	24.6	10.83333	4.05	17.51667	3.71667	932	104	51	19.71053	280	194	213	208	1125.60767	Quercion ilicis
Western	9.88333	8.7	35.36585	576.4126	23.9	-0.7	24.6	10.83333	4.05	17.51667	3.71667	932	104	51	19.71053	280	194	213	208	1115.58215	Quercion ilicis
Western	9.88333	8.7	35.36585	576.4126	23.9	-0.7	24.6	10.83333	4.05	17.51667	3.71667	932	104	51	19.71053	280	194	213	208	1060.60315	Quercion ilicis
Western	9.88333	8.7	35.36585	576.4126	23.9	-0.7	24.6	10.83333	4.05	17.51667	3.71667	932	104	51	19.71053	280	194	213	208	1064.047	Quercion ilicis
Western	9.88333	8.7	35.36585	576.4126	23.9	-0.7	24.6	10.83333	4.05	17.51667	3.71667	932	104	51	19.71053	280	194	213	208	1125.63318	Quercion ilicis
Western	9.88333	8.7	35.36585	576.4126	23.9	-0.7	24.6	10.83333	4.05	17.51667	3.71667	932	104	51	19.71053	280	194	213	208	1125.68408	Quercion ilicis
Western	9.88333	8.7	35.36585	576.4126	23.9	-0.7	24.6	10.83333	4.05	17.51667	3.71667	932	104	51	19.71053	280	194	213	208	1125.60767	Quercion ilicis
Western	10.92083	8.825	35.72874	571.41553	24.8	0.1	24.7	11.86667	5.11667	18.43333	4.71667	878	97	51	20.2927	258	172	216	183	996.68268	Quercion ilicis
Western	10.92083	8.825	35.72874	571.41553	24.8	0.1	24.7	11.86667	5.11667	18.43333	4.71667	878	97	51	20.2927	258	172	216	183	988.13226	Quercion ilicis
Western	10.92083	8.825	35.72874	571.41553	24.8	0.1	24.7	11.86667	5.11667	18.43333	4.71667	878	97	51	20.2927	258	172	216	183	988.13226	Quercion ilicis
Western	10.92083	8.825	35.72874	571.41553	24.8	0.1	24.7	11.86667	5.11667	18.43333	4.71667	878	97	51	20.2927	258	172	216	183	988.13226	Quercion ilicis
Western	10.92083	8.825	35.72874	571.41553	24.8	0.1	24.7	11.86667	5.11667	18.43333	4.71667	878	97	51	20.2927	258	172	216	183	951.06293	Quercion ilicis
Western	10.92083	8.825	35.72874	571.41553	24.8	0.1	24.7	11.86667	5.11667	18.43333	4.71667	878	97	51	20.2927	258	172	216	183	951.06293	Quercion ilicis
Western	10.92083	8.825	35.72874	571.41553	24.8	0.1	24.7	11.86667	5.11667	18.43333	4.71667	878	97	51	20.2927	258	172	216	183	931.21143	Quercion ilicis
Western	10.92083	8.825	35.72874	571.41553	24.8	0.1	24.7	11.86667	5.11667	18.43333	4.71667	878	97	51	20.2927	258	172	216	183	931.21143	Quercion ilicis
Western	10.92083	8.825	35.72874	571.41553	24.8	0.1	24.7	11.86667	5.11667	18.43333	4.71667	878	97	51	20.2927	258	172	216	183	931.21143	Quercion ilicis
Western	10.92083	8.825	35.72874	571.41553	24.8	0.1	24.7	11.86667	5.11667	18.43333	4.71667	878	97	51	20.2927	258	172	216	183	951.06293	Quercion ilicis
Western	10.92083	8.825	35.72874	571.41553	24.8	0.1	24.7	11.86667	5.11667	18.43333	4.71667	878	97	51	20.2927	258	172	216	183	951.06293	Quercion ilicis
Western	10.92083	8.825	35.72874	571.41553	24.8	0.1	24.7	11.86667	5.11667	18.43333	4.71667	878	97	51	20.2927	258	172	216	183	931.21143	Quercion ilicis
Western	10.92083	8.825	35.72874	571.41553	24.8	0.1	24.7	11.86667	5.11667	18.43333	4.71667	878	97	51	20.2927	258	172	216	183	931.21143	Quercion ilicis
Western	10.92083	8.825	35.72874	571.41553	24.8	0.1	24.7	11.86667	5.11667	18.43333	4.71667	878	97	51	20.2927	258	172	216	183	931.21143	Quercion ilicis
Western	10.92083	8.825	35.72874	571.41553	24.8	0.1	24.7	11.86667	5.11667	18.43333	4.71667	878	97	51	20.2927	258	172	216	183	931.21143	Quercion ilicis
Western	10.92083	8.825	35.72874	571.41553	24.8	0.1	24.7	11.86667	5.11667	18.43333	4.71667	878	97	51	20.2927	258	172	216	183	924.23413	Quercion ilicis
Western	10.92083	8.825	35.72874	571.41553	24.8	0.1	24.7	11.86667	5.11667	18.43333	4.71667	878	97	51	20.2927	258	172	216	183	931.21143	Quercion ilicis
Western	10.92083	8.825	35.72874	571.41553	24.8	0.1	24.7	11.86667	5.11667	18.43333	4.71667	878	97	51	20.2927	258	172	216	183	926.42346	Quercion ilicis
Western	10.92083	8.825	35.72874	571.41553	24.8	0.1	24.7	11.86667	5.11667	18.43333	4.71667	878	97	51	20.2927	258	172	216	183	919.88348	Quercion ilicis
Western	10.92083	8.825	35.72874	571.41553	24.8	0.1	24.7	11.86667	5.11667	18.43333	4.71667	878	97	51	20.2927	258	172	216	183	919.88348	Quercion ilicis
Western	10.92083	8.825	35.72874	571.41553	24.8	0.1	24.7	11.86667	5.11667	18.43333	4.71667	878	97	51	20.2927	258	172	216	183	931.21143	Quercion ilicis
Western	10.92083	8.825	35.72874	571.41553	24.8	0.1	24.7	11.86667	5.11667	18.43333	4.71667	878	97	51	20.2927	258	172	216	183	931.21143	Quercion ilicis
Western	10.92083	8.825	35.72874	571.41553	24.8	0.1	24.7	11.86667	5.11667	18.43333	4.71667	878	97	51	20.2927	258	172	216	183	931.21143	Quercion ilicis
Western	10.92083	8.825	35.72874	571.41553	24.8	0.1	24.7	11.86667	5.11667	18.43333	4.71667	878	97	51	20.2927	258	172	216	183	931.21143	Quercion ilicis
Western	10.92083	8.825	35.72874	571.41553	24.8	0.1	24.7	11.86667	5.11667	18.43333	4.71667	878	97	51	20.2927	258	172	216	183	919.88348	Quercion ilicis
Western	10.92083	8.825	35.72874	571.41553	24.8	0.1	24.7	11.86667	5.11667	18.43333	4.71667	878	97	51	20.2927	258	172	216	183	951.51935	Quercion ilicis
Western	10.92083	8.825	35.72874	571.41553	24.8	0.1	24.7	11.86667	5.11667	18.43333	4.71667	878	97	51	20.2927	258	172	216	183	951.51935	Quercion ilicis
Western	10.92083	8.825	35.72874	571.41553	24.8	0.1	24.7	11.86667	5.11667	18.43333	4.71667	878	97	51	20.2927	258	172	216	183	951.06293	Quercion ilicis
Western	10.92083	8.825	35.72874	571.41553	24.8	0.1	24.7	11.86667	5.11667	18.43333	4.71667	878	97	51	20.2927	258	172	216	183	951.06293	Quercion ilicis
Western	10.92083	8.825	35.72874	571.41553	24.8	0.1	24.7	11.86667	5.11667	18.43333	4.71667	878	97	51	20.2927	258	172	216	183	919.88348	Quercion ilicis
Western	10.92083	8.825	35.72874	571.41553	24.8	0.1	24.7	11.86667	5.11667	18.43333	4.71667	878	97	51	20.2927	258	172	216	183	924.23413	Quercion ilicis
Western	10.92083	8.825	35.72874	571.41553	24.8	0.1	24.7	11.86667	5.11667	18.43333	4.71667	878	97	51	20.2927	258	172	216	183	891.8847	Quercion ilicis
Western	10.92083	8.825	35.72874	571.41553	24.8	0.1	24.7	11.86667	5.11667	18.43333	4.71667	878	97	51	20.2927	258	172	216	183	891.8847	Quercion ilicis
Western	10.92083	8.825	35.72874	571.41553	24.8	0.1	24.7	11.86667	5.11667	18.43333	4.71667	878	97	51	20.2927	258	172	216	183	913.17871	Quercion ilicis
Western	10.92083	8.825	35.72874	571.41553	24.8	0.1	24.7	11.86667	5.11667	18.43333	4.71667	878	97	51	20.2927	258	172	216	183	906.53088	Fagion sylvaticae
Western	10.92083	8.825	35.72874	571.41553	24.8	0.1	24.7	11.86667	5.11667	18.43333	4.71667	878	97	51	20.2927	258	172	216	183	906.53088	Fagion sylvaticae
Western	10.92083	8.825	35.72874	571.41553	24.8	0.1	24.7	11.86667	5.11667	18.43333	4.71667	878	97	51	20.2927	258	172	216	183	906.53088	Fagion sylvaticae
Western	10.92083	8.825	35.72874	571.41553	24.8	0.1	24.7	11.86667	5.11667	18.43333	4.71667	878	97	51	20.2927	258	172	216	183	919.88348	Fagion sylvaticae
Western	10.92083	8.825	35.72874	571.41553	24.8	0.1	24.7	11.86667	5.11667	18.43333	4.71667	878	97	51	20.2927	258	172	216	183	906.53088	Fagion sylvaticae
Western	10.92083	8.825	35.72874	571.41553	24.8	0.1	24.7	11.86667	5.11667	18.43333	4.71667	878	97	51	20.2927	258	172	216	183	891.8847	Fagion sylvaticae
Western	10.92083	8.825	35.72874	571.41553	24.8	0.1	24.7	11.86667	5.11667	18.43333	4.71667	878	97	51	20.2927	258	172	216	183	951.51935	Fagion sylvaticae
Western	10.92083	8.825	35.72874	571.41553	24.8	0.1	24.7	11.86667	5.11667	18.43333	4.71667	878	97	51	20.2927	258	172	216	183	891.8847	Fagion sylvaticae
Western	10.92083	8.825	35.72874	571.41553	24.8	0.1	24.7	11.86667	5.11667	18.43333	4.71667	878	97	51	20.2927	258	172	216	183	906.53088	Fagion sylvaticae
Western	10.92083	8.825	35.72874	571.41553	24.8	0.1	24.7	11.86667	5.11667	18.43333	4.71667	878	97	51	20.2927	258	172	216	183	906.53088	Fagion sylvaticae
Western	10.92083	8.825	35.72874	571.41553	24.8	0.1	24.7	11.86667	5.11667	18.43333	4.71667	878	97	51	20.2927	258	172	216	183	919.88348	Fagion sylvaticae
Western	10.92083	8.825	35.72874	571.41553	24.8	0.1	24.7	11.86667	5.11667	18.43333	4.71667	878	97	51	20.2927	258	172	216	183	924.23413	Fagion sylvaticae
Western	10.92083	8.825	35.72874	571.41553	24.8	0.1	24.7	11.86667	5.11667	18.43333	4.71667	878	97	51	20.2927	258	172	216	183	931.21143	Fagion sylvaticae
Western	10.92083	8.825	35.72874	571.41553	24.8	0.1	24.7	11.86667	5.11667	18.43333	4.71667	878	97	51	20.2927	258	172	216	183	931.21143	Fagion sylvaticae
Western	10.92083	8.825	35.72874	571.41553	24.8	0.1	24.7	11.86667	5.11667	18.43333	4.71667	878	97	51	20.2927	258	172	216	183	931.21143	Fagion sylvaticae
Western	10.92083	8.825	35.72874	571.41553	24.8	0.1	24.7	11.86667	5.11667	18.43333	4.71667	878	97	51	20.2927	258	172	216	183	963.72864	Fagion sylvaticae
Western	9.88333	8.7	35.36585	576.4126	23.9	-0.7	24.6	10.83333	4.05	17.51667	3.71667	932	104	51	19.71053	280	194	213	208	1132.52051	Quercion ilicis
Western	9.88333	8.7	35.36585	576.4126	23.9	-0.7	24.6	10.83333	4.05	17.51667	3.71667	932	104	51	19.71053	280	194	213	208	1132.52051	Fagion sylvaticae
Western	9.88333	8.7	35.36585	576.4126	23.9	-0.7	24.6	10.83333	4.05	17.51667	3.71667	932	104	51	19.71053	280	194	213	208	1125.68408	Fagion sylvaticae
Western	9.88333	8.7	35.36585	576.4126	23.9	-0.7	24.6	10.83333	4.05	17.51667	3.71667	932	104	51	19.71053	280	194	213	208	1125.60767	Fagion sylvaticae
Western	10.92083	8.825	35.72874	571.41553	24.8	0.1	24.7	11.86667	5.11667	18.43333	4.71667	878	97	51	20.2927	258	172	216	183	1052.05298	Fagion sylvaticae
Western	10.92083	8.825	35.72874	571.41553	24.8	0.1	24.7	11.86667	5.11667	18.43333	4.71667	878	97	51	20.2927	258	172	216	183	1026.06677	Fagion sylvaticae
Western	10.92083	8.825	35.72874	571.41553	24.8	0.1	24.7	11.86667	5.11667	18.43333	4.71667	878	97	51	20.2927	258	172	216	183	1039.6936	Fagion sylvaticae
Western	10.92083	8.825	35.72874	571.41553	24.8	0.1	24.7	11.86667	5.11667	18.43333	4.71667	878	97	51	20.2927	258	172	216	183	1026.06677	Fagion sylvaticae
Western	10.92083	8.825	35.72874	571.41553	24.8	0.1	24.7	11.86667	5.11667	18.43333	4.71667	878	97	51	20.2927	258	172	216	183	1052.05298	Quercion ilicis
Western	10.92083	8.825	35.72874	571.41553	24.8	0.1	24.7	11.86667	5.11667	18.43333	4.71667	878	97	51	20.2927	258	172	216	183	1052.05298	Fagion sylvaticae
Western	10.92083	8.825	35.72874	571.41553	24.8	0.1	24.7	11.86667	5.11667	18.43333	4.71667	878	97	51	20.2927	258	172	216	183	1039.6936	Fagion sylvaticae
Western	10.92083	8.825	35.72874	571.41553	24.8	0.1	24.7	11.86667	5.11667	18.43333	4.71667	878	97	51	20.2927	258	172	216	183	1039.6936	Fagion sylvaticae
Western	10.92083	8.825	35.72874	571.41553	24.8	0.1	24.7	11.86667	5.11667	18.43333	4.71667	878	97	51	20.2927	258	172	216	183	1039.6936	Fagion sylvaticae
Western	10.92083	8.825	35.72874	571.41553	24.8	0.1	24.7	11.86667	5.11667	18.43333	4.71667	878	97	51	20.2927	258	172	216	183	1026.06677	Fagion sylvaticae
Western	10.92083	8.825	35.72874	571.41553	24.8	0.1	24.7	11.86667	5.11667	18.43333	4.71667	878	97	51	20.2927	258	172	216	183	1052.05298	Quercion ilicis
Western	10.92083	8.825	35.72874	571.41553	24.8	0.1	24.7	11.86667	5.11667	18.43333	4.71667	878	97	51	20.2927	258	172	216	183	1039.6936	Quercion ilicis
Western	10.92083	8.825	35.72874	571.41553	24.8	0.1	24.7	11.86667	5.11667	18.43333	4.71667	878	97	51	20.2927	258	172	216	183	1052.05298	Quercion ilicis
Western	10.92083	8.825	35.72874	571.41553	24.8	0.1	24.7	11.86667	5.11667	18.43333	4.71667	878	97	51	20.2927	258	172	216	183	1039.6936	Quercion ilicis
Western	10.92083	8.825	35.72874	571.41553	24.8	0.1	24.7	11.86667	5.11667	18.43333	4.71667	878	97	51	20.2927	258	172	216	183	1039.6936	Quercion ilicis
Western	10.92083	8.825	35.72874	571.41553	24.8	0.1	24.7	11.86667	5.11667	18.43333	4.71667	878	97	51	20.2927	258	172	216	183	1039.6936	Carpinion
Western	10.92083	8.825	35.72874	571.41553	24.8	0.1	24.7	11.86667	5.11667	18.43333	4.71667	878	97	51	20.2927	258	172	216	183	1052.05298	Carpinion
Western	10.92083	8.825	35.72874	571.41553	24.8	0.1	24.7	11.86667	5.11667	18.43333	4.71667	878	97	51	20.2927	258	172	216	183	1039.6936	Quercion ilicis
Western	10.92083	8.825	35.72874	571.41553	24.8	0.1	24.7	11.86667	5.11667	18.43333	4.71667	878	97	51	20.2927	258	172	216	183	1039.6936	Quercion ilicis
Western	10.92083	8.825	35.72874	571.41553	24.8	0.1	24.7	11.86667	5.11667	18.43333	4.71667	878	97	51	20.2927	258	172	216	183	1052.05298	Quercion ilicis
Western	10.92083	8.825	35.72874	571.41553	24.8	0.1	24.7	11.86667	5.11667	18.43333	4.71667	878	97	51	20.2927	258	172	216	183	1066.06885	Quercion ilicis
Western	10.92083	8.825	35.72874	571.41553	24.8	0.1	24.7	11.86667	5.11667	18.43333	4.71667	878	97	51	20.2927	258	172	216	183	1039.6936	Carpinion
Western	10.92083	8.825	35.72874	571.41553	24.8	0.1	24.7	11.86667	5.11667	18.43333	4.71667	878	97	51	20.2927	258	172	216	183	1026.06677	Quercion ilicis
Western	10.92083	8.825	35.72874	571.41553	24.8	0.1	24.7	11.86667	5.11667	18.43333	4.71667	878	97	51	20.2927	258	172	216	183	1032.88416	Quercion ilicis
Western	10.92083	8.825	35.72874	571.41553	24.8	0.1	24.7	11.86667	5.11667	18.43333	4.71667	878	97	51	20.2927	258	172	216	183	1032.88416	Quercion ilicis
Western	10.92083	8.825	35.72874	571.41553	24.8	0.1	24.7	11.86667	5.11667	18.43333	4.71667	878	97	51	20.2927	258	172	216	183	1052.05298	Quercion ilicis
Western	11.675	8.93333	36.16734	568.07288	25.4	0.7	24.7	16.61667	5.91667	19.11667	5.45	843	95	47	21.52058	251	161	214	171	745.03668	Quercion ilicis
Western	11.675	8.93333	36.16734	568.07288	25.4	0.7	24.7	16.61667	5.91667	19.11667	5.45	843	95	47	21.52058	251	161	214	171	853.1087	Quercion ilicis
Western	11.675	8.93333	36.16734	568.07288	25.4	0.7	24.7	16.61667	5.91667	19.11667	5.45	843	95	47	21.52058	251	161	214	171	805.96796	Quercion ilicis
Western	11.675	8.93333	36.16734	568.07288	25.4	0.7	24.7	16.61667	5.91667	19.11667	5.45	843	95	47	21.52058	251	161	214	171	718.15002	Quercion ilicis
Western	11.675	8.93333	36.16734	568.07288	25.4	0.7	24.7	16.61667	5.91667	19.11667	5.45	843	95	47	21.52058	251	161	214	171	759.10925	Quercion ilicis
Western	11.675	8.93333	36.16734	568.07288	25.4	0.7	24.7	16.61667	5.91667	19.11667	5.45	843	95	47	21.52058	251	161	214	171	642.66284	Quercion ilicis
Western	11.675	8.93333	36.16734	568.07288	25.4	0.7	24.7	16.61667	5.91667	19.11667	5.45	843	95	47	21.52058	251	161	214	171	661.66492	Quercion ilicis
Western	11.675	8.93333	36.16734	568.07288	25.4	0.7	24.7	16.61667	5.91667	19.11667	5.45	843	95	47	21.52058	251	161	214	171	825.43646	Quercion ilicis
Western	11.675	8.93333	36.16734	568.07288	25.4	0.7	24.7	16.61667	5.91667	19.11667	5.45	843	95	47	21.52058	251	161	214	171	718.15002	Quercion ilicis
Western	11.675	8.93333	36.16734	568.07288	25.4	0.7	24.7	16.61667	5.91667	19.11667	5.45	843	95	47	21.52058	251	161	214	171	759.10925	Quercion ilicis
Western	11.675	8.93333	36.16734	568.07288	25.4	0.7	24.7	16.61667	5.91667	19.11667	5.45	843	95	47	21.52058	251	161	214	171	853.1087	Quercion ilicis
Western	11.675	8.93333	36.16734	568.07288	25.4	0.7	24.7	16.61667	5.91667	19.11667	5.45	843	95	47	21.52058	251	161	214	171	652.21637	Quercion ilicis
Western	11.675	8.93333	36.16734	568.07288	25.4	0.7	24.7	16.61667	5.91667	19.11667	5.45	843	95	47	21.52058	251	161	214	171	853.1087	Quercion ilicis
Western	11.675	8.93333	36.16734	568.07288	25.4	0.7	24.7	16.61667	5.91667	19.11667	5.45	843	95	47	21.52058	251	161	214	171	837.14471	Quercion ilicis
Western	11.675	8.93333	36.16734	568.07288	25.4	0.7	24.7	16.61667	5.91667	19.11667	5.45	843	95	47	21.52058	251	161	214	171	837.14471	Quercion ilicis
Western	11.675	8.93333	36.16734	568.07288	25.4	0.7	24.7	16.61667	5.91667	19.11667	5.45	843	95	47	21.52058	251	161	214	171	837.14471	Quercion ilicis
Western	11.675	8.93333	36.16734	568.07288	25.4	0.7	24.7	16.61667	5.91667	19.11667	5.45	843	95	47	21.52058	251	161	214	171	805.96796	Quercion ilicis
Western	11.675	8.93333	36.16734	568.07288	25.4	0.7	24.7	16.61667	5.91667	19.11667	5.45	843	95	47	21.52058	251	161	214	171	785.02063	Quercion ilicis
Western	11.675	8.93333	36.16734	568.07288	25.4	0.7	24.7	16.61667	5.91667	19.11667	5.45	843	95	47	21.52058	251	161	214	171	874.06073	Quercion ilicis
Western	11.675	8.93333	36.16734	568.07288	25.4	0.7	24.7	16.61667	5.91667	19.11667	5.45	843	95	47	21.52058	251	161	214	171	837.14471	Quercion ilicis
Western	11.675	8.93333	36.16734	568.07288	25.4	0.7	24.7	16.61667	5.91667	19.11667	5.45	843	95	47	21.52058	251	161	214	171	785.02063	Quercion ilicis
Western	11.675	8.93333	36.16734	568.07288	25.4	0.7	24.7	16.61667	5.91667	19.11667	5.45	843	95	47	21.52058	251	161	214	171	785.02063	Quercion ilicis
Western	11.675	8.93333	36.16734	568.07288	25.4	0.7	24.7	16.61667	5.91667	19.11667	5.45	843	95	47	21.52058	251	161	214	171	772.86292	Quercion ilicis
Western	11.675	8.93333	36.16734	568.07288	25.4	0.7	24.7	16.61667	5.91667	19.11667	5.45	843	95	47	21.52058	251	161	214	171	874.06073	Quercion ilicis
Western	11.675	8.93333	36.16734	568.07288	25.4	0.7	24.7	16.61667	5.91667	19.11667	5.45	843	95	47	21.52058	251	161	214	171	837.14471	Quercion ilicis
Western	11.675	8.93333	36.16734	568.07288	25.4	0.7	24.7	16.61667	5.91667	19.11667	5.45	843	95	47	21.52058	251	161	214	171	837.14471	Quercion ilicis
Western	11.675	8.93333	36.16734	568.07288	25.4	0.7	24.7	16.61667	5.91667	19.11667	5.45	843	95	47	21.52058	251	161	214	171	794.83276	Quercion ilicis
Western	11.675	8.93333	36.16734	568.07288	25.4	0.7	24.7	16.61667	5.91667	19.11667	5.45	843	95	47	21.52058	251	161	214	171	785.02063	Quercion ilicis
Western	11.675	8.93333	36.16734	568.07288	25.4	0.7	24.7	16.61667	5.91667	19.11667	5.45	843	95	47	21.52058	251	161	214	171	785.02063	Quercion ilicis
Western	11.675	8.93333	36.16734	568.07288	25.4	0.7	24.7	16.61667	5.91667	19.11667	5.45	843	95	47	21.52058	251	161	214	171	785.02063	Quercion ilicis
Western	11.675	8.93333	36.16734	568.07288	25.4	0.7	24.7	16.61667	5.91667	19.11667	5.45	843	95	47	21.52058	251	161	214	171	785.02063	Quercion ilicis
Western	11.675	8.93333	36.16734	568.07288	25.4	0.7	24.7	16.61667	5.91667	19.11667	5.45	843	95	47	21.52058	251	161	214	171	772.86292	Quercion ilicis
Western	11.675	8.93333	36.16734	568.07288	25.4	0.7	24.7	16.61667	5.91667	19.11667	5.45	843	95	47	21.52058	251	161	214	171	772.86292	Quercion ilicis
Western	11.675	8.93333	36.16734	568.07288	25.4	0.7	24.7	16.61667	5.91667	19.11667	5.45	843	95	47	21.52058	251	161	214	171	745.03668	Quercion ilicis
Western	11.675	8.93333	36.16734	568.07288	25.4	0.7	24.7	16.61667	5.91667	19.11667	5.45	843	95	47	21.52058	251	161	214	171	759.10925	Quercion ilicis
Western	11.675	8.93333	36.16734	568.07288	25.4	0.7	24.7	16.61667	5.91667	19.11667	5.45	843	95	47	21.52058	251	161	214	171	759.10925	Quercion ilicis
Western	11.675	8.93333	36.16734	568.07288	25.4	0.7	24.7	16.61667	5.91667	19.11667	5.45	843	95	47	21.52058	251	161	214	171	874.06073	Quercion ilicis
Western	11.675	8.93333	36.16734	568.07288	25.4	0.7	24.7	16.61667	5.91667	19.11667	5.45	843	95	47	21.52058	251	161	214	171	874.06073	Fagion sylvaticae
Western	11.675	8.93333	36.16734	568.07288	25.4	0.7	24.7	16.61667	5.91667	19.11667	5.45	843	95	47	21.52058	251	161	214	171	853.1087	Fagion sylvaticae
Western	11.675	8.93333	36.16734	568.07288	25.4	0.7	24.7	16.61667	5.91667	19.11667	5.45	843	95	47	21.52058	251	161	214	171	853.1087	Fagion sylvaticae
Western	11.675	8.93333	36.16734	568.07288	25.4	0.7	24.7	16.61667	5.91667	19.11667	5.45	843	95	47	21.52058	251	161	214	171	837.14471	Fagion sylvaticae
Western	11.675	8.93333	36.16734	568.07288	25.4	0.7	24.7	16.61667	5.91667	19.11667	5.45	843	95	47	21.52058	251	161	214	171	785.02063	Antirrhinion asarinae / Galeopsion pyrenaicae / Galeopsion segetum / Phagnalo-Cheilanthion / Pimpinello-Gouffeion
Western	11.675	8.93333	36.16734	568.07288	25.4	0.7	24.7	16.61667	5.91667	19.11667	5.45	843	95	47	21.52058	251	161	214	171	785.02063	Antirrhinion asarinae / Galeopsion pyrenaicae / Galeopsion segetum / Phagnalo-Cheilanthion / Pimpinello-Gouffeion
Western	11.675	8.93333	36.16734	568.07288	25.4	0.7	24.7	16.61667	5.91667	19.11667	5.45	843	95	47	21.52058	251	161	214	171	772.86292	Antirrhinion asarinae / Galeopsion pyrenaicae / Galeopsion segetum / Phagnalo-Cheilanthion / Pimpinello-Gouffeion
Western	11.675	8.93333	36.16734	568.07288	25.4	0.7	24.7	16.61667	5.91667	19.11667	5.45	843	95	47	21.52058	251	161	214	171	772.86292	Antirrhinion asarinae / Galeopsion pyrenaicae / Galeopsion segetum / Phagnalo-Cheilanthion / Pimpinello-Gouffeion
Western	11.675	8.93333	36.16734	568.07288	25.4	0.7	24.7	16.61667	5.91667	19.11667	5.45	843	95	47	21.52058	251	161	214	171	772.86292	Quercion ilicis
Western	11.675	8.93333	36.16734	568.07288	25.4	0.7	24.7	16.61667	5.91667	19.11667	5.45	843	95	47	21.52058	251	161	214	171	772.86292	Quercion ilicis
Western	11.675	8.93333	36.16734	568.07288	25.4	0.7	24.7	16.61667	5.91667	19.11667	5.45	843	95	47	21.52058	251	161	214	171	772.86292	Antirrhinion asarinae / Galeopsion pyrenaicae / Galeopsion segetum / Phagnalo-Cheilanthion / Pimpinello-Gouffeion
Western	11.675	8.93333	36.16734	568.07288	25.4	0.7	24.7	16.61667	5.91667	19.11667	5.45	843	95	47	21.52058	251	161	214	171	772.86292	Quercion ilicis
Western	11.675	8.93333	36.16734	568.07288	25.4	0.7	24.7	16.61667	5.91667	19.11667	5.45	843	95	47	21.52058	251	161	214	171	772.86292	Quercion ilicis
Western	11.675	8.93333	36.16734	568.07288	25.4	0.7	24.7	16.61667	5.91667	19.11667	5.45	843	95	47	21.52058	251	161	214	171	745.03668	Quercion ilicis
Western	11.675	8.93333	36.16734	568.07288	25.4	0.7	24.7	16.61667	5.91667	19.11667	5.45	843	95	47	21.52058	251	161	214	171	745.03668	Quercion ilicis
Western	11.675	8.93333	36.16734	568.07288	25.4	0.7	24.7	16.61667	5.91667	19.11667	5.45	843	95	47	21.52058	251	161	214	171	785.02063	Quercion ilicis
Western	9.88333	8.7	35.36585	576.4126	23.9	-0.7	24.6	10.83333	4.05	17.51667	3.71667	932	104	51	19.71053	280	194	213	208	1125.60767	Quercion ilicis
Western	9.88333	8.7	35.36585	576.4126	23.9	-0.7	24.6	10.83333	4.05	17.51667	3.71667	932	104	51	19.71053	280	194	213	208	1125.60767	Quercion ilicis
Western	9.88333	8.7	35.36585	576.4126	23.9	-0.7	24.6	10.83333	4.05	17.51667	3.71667	932	104	51	19.71053	280	194	213	208	1122.03955	Quercion ilicis
Western	9.88333	8.7	35.36585	576.4126	23.9	-0.7	24.6	10.83333	4.05	17.51667	3.71667	932	104	51	19.71053	280	194	213	208	1108.21021	Quercion ilicis
Western	9.88333	8.7	35.36585	576.4126	23.9	-0.7	24.6	10.83333	4.05	17.51667	3.71667	932	104	51	19.71053	280	194	213	208	1108.21021	Quercion ilicis
Western	9.88333	8.7	35.36585	576.4126	23.9	-0.7	24.6	10.83333	4.05	17.51667	3.71667	932	104	51	19.71053	280	194	213	208	1108.21021	Quercion ilicis
Western	9.88333	8.7	35.36585	576.4126	23.9	-0.7	24.6	10.83333	4.05	17.51667	3.71667	932	104	51	19.71053	280	194	213	208	1087.64539	Fagion sylvaticae
Western	9.88333	8.7	35.36585	576.4126	23.9	-0.7	24.6	10.83333	4.05	17.51667	3.71667	932	104	51	19.71053	280	194	213	208	1087.64539	Fagion sylvaticae
Western	9.88333	8.7	35.36585	576.4126	23.9	-0.7	24.6	10.83333	4.05	17.51667	3.71667	932	104	51	19.71053	280	194	213	208	1087.64539	Fagion sylvaticae
Western	9.88333	8.7	35.36585	576.4126	23.9	-0.7	24.6	10.83333	4.05	17.51667	3.71667	932	104	51	19.71053	280	194	213	208	1075.95581	Fagion sylvaticae
Western	9.88333	8.7	35.36585	576.4126	23.9	-0.7	24.6	10.83333	4.05	17.51667	3.71667	932	104	51	19.71053	280	194	213	208	1078.27441	Fagion sylvaticae
Western	9.88333	8.7	35.36585	576.4126	23.9	-0.7	24.6	10.83333	4.05	17.51667	3.71667	932	104	51	19.71053	280	194	213	208	1077.14868	Quercion ilicis
Western	9.88333	8.7	35.36585	576.4126	23.9	-0.7	24.6	10.83333	4.05	17.51667	3.71667	932	104	51	19.71053	280	194	213	208	1063.24866	Quercion ilicis
Western	9.88333	8.7	35.36585	576.4126	23.9	-0.7	24.6	10.83333	4.05	17.51667	3.71667	932	104	51	19.71053	280	194	213	208	1045.03076	Fagion sylvaticae
Western	10.92083	8.825	35.72874	571.41553	24.8	0.1	24.7	11.86667	5.11667	18.43333	4.71667	878	97	51	20.2927	258	172	216	183	996.68268	Quercion ilicis
Western	10.92083	8.825	35.72874	571.41553	24.8	0.1	24.7	11.86667	5.11667	18.43333	4.71667	878	97	51	20.2927	258	172	216	183	998.71979	Quercion ilicis
Western	10.92083	8.825	35.72874	571.41553	24.8	0.1	24.7	11.86667	5.11667	18.43333	4.71667	878	97	51	20.2927	258	172	216	183	988.13226	Quercion ilicis
Western	10.92083	8.825	35.72874	571.41553	24.8	0.1	24.7	11.86667	5.11667	18.43333	4.71667	878	97	51	20.2927	258	172	216	183	988.13226	Quercion ilicis
Western	10.92083	8.825	35.72874	571.41553	24.8	0.1	24.7	11.86667	5.11667	18.43333	4.71667	878	97	51	20.2927	258	172	216	183	988.13226	Quercion ilicis
Western	10.92083	8.825	35.72874	571.41553	24.8	0.1	24.7	11.86667	5.11667	18.43333	4.71667	878	97	51	20.2927	258	172	216	183	988.13226	Quercion ilicis
Western	10.92083	8.825	35.72874	571.41553	24.8	0.1	24.7	11.86667	5.11667	18.43333	4.71667	878	97	51	20.2927	258	172	216	183	988.13226	Quercion ilicis
Western	10.92083	8.825	35.72874	571.41553	24.8	0.1	24.7	11.86667	5.11667	18.43333	4.71667	878	97	51	20.2927	258	172	216	183	1066.06885	Quercion ilicis
Western	10.92083	8.825	35.72874	571.41553	24.8	0.1	24.7	11.86667	5.11667	18.43333	4.71667	878	97	51	20.2927	258	172	216	183	1052.05298	Quercion ilicis
Western	10.92083	8.825	35.72874	571.41553	24.8	0.1	24.7	11.86667	5.11667	18.43333	4.71667	878	97	51	20.2927	258	172	216	183	1052.05298	Quercion ilicis
Western	10.92083	8.825	35.72874	571.41553	24.8	0.1	24.7	11.86667	5.11667	18.43333	4.71667	878	97	51	20.2927	258	172	216	183	1039.6936	Quercion ilicis
Western	10.92083	8.825	35.72874	571.41553	24.8	0.1	24.7	11.86667	5.11667	18.43333	4.71667	878	97	51	20.2927	258	172	216	183	1039.6936	Quercion ilicis
Western	10.92083	8.825	35.72874	571.41553	24.8	0.1	24.7	11.86667	5.11667	18.43333	4.71667	878	97	51	20.2927	258	172	216	183	1039.6936	Quercion ilicis
Western	10.92083	8.825	35.72874	571.41553	24.8	0.1	24.7	11.86667	5.11667	18.43333	4.71667	878	97	51	20.2927	258	172	216	183	957.65735	Quercion ilicis
Western	10.92083	8.825	35.72874	571.41553	24.8	0.1	24.7	11.86667	5.11667	18.43333	4.71667	878	97	51	20.2927	258	172	216	183	957.65735	Quercion ilicis
Western	10.92083	8.825	35.72874	571.41553	24.8	0.1	24.7	11.86667	5.11667	18.43333	4.71667	878	97	51	20.2927	258	172	216	183	1032.88416	Quercion ilicis
Western	10.92083	8.825	35.72874	571.41553	24.8	0.1	24.7	11.86667	5.11667	18.43333	4.71667	878	97	51	20.2927	258	172	216	183	951.06293	Quercion ilicis
Western	10.92083	8.825	35.72874	571.41553	24.8	0.1	24.7	11.86667	5.11667	18.43333	4.71667	878	97	51	20.2927	258	172	216	183	951.06293	Quercion ilicis
Western	10.92083	8.825	35.72874	571.41553	24.8	0.1	24.7	11.86667	5.11667	18.43333	4.71667	878	97	51	20.2927	258	172	216	183	951.51935	Quercion ilicis
Western	10.92083	8.825	35.72874	571.41553	24.8	0.1	24.7	11.86667	5.11667	18.43333	4.71667	878	97	51	20.2927	258	172	216	183	951.51935	Quercion ilicis
Western	10.92083	8.825	35.72874	571.41553	24.8	0.1	24.7	11.86667	5.11667	18.43333	4.71667	878	97	51	20.2927	258	172	216	183	951.51935	Quercion ilicis
Western	10.92083	8.825	35.72874	571.41553	24.8	0.1	24.7	11.86667	5.11667	18.43333	4.71667	878	97	51	20.2927	258	172	216	183	951.51935	Quercion ilicis
Western	10.92083	8.825	35.72874	571.41553	24.8	0.1	24.7	11.86667	5.11667	18.43333	4.71667	878	97	51	20.2927	258	172	216	183	941.20502	Quercion ilicis
Western	10.92083	8.825	35.72874	571.41553	24.8	0.1	24.7	11.86667	5.11667	18.43333	4.71667	878	97	51	20.2927	258	172	216	183	931.21143	Quercion ilicis
Western	10.92083	8.825	35.72874	571.41553	24.8	0.1	24.7	11.86667	5.11667	18.43333	4.71667	878	97	51	20.2927	258	172	216	183	931.21143	Quercion ilicis
Western	10.92083	8.825	35.72874	571.41553	24.8	0.1	24.7	11.86667	5.11667	18.43333	4.71667	878	97	51	20.2927	258	172	216	183	931.21143	Quercion ilicis
Western	10.92083	8.825	35.72874	571.41553	24.8	0.1	24.7	11.86667	5.11667	18.43333	4.71667	878	97	51	20.2927	258	172	216	183	931.21143	Quercion ilicis
Western	10.92083	8.825	35.72874	571.41553	24.8	0.1	24.7	11.86667	5.11667	18.43333	4.71667	878	97	51	20.2927	258	172	216	183	931.21143	Quercion ilicis
Western	10.92083	8.825	35.72874	571.41553	24.8	0.1	24.7	11.86667	5.11667	18.43333	4.71667	878	97	51	20.2927	258	172	216	183	931.21143	Quercion ilicis
Western	10.92083	8.825	35.72874	571.41553	24.8	0.1	24.7	11.86667	5.11667	18.43333	4.71667	878	97	51	20.2927	258	172	216	183	931.21143	Carpinion
Western	10.92083	8.825	35.72874	571.41553	24.8	0.1	24.7	11.86667	5.11667	18.43333	4.71667	878	97	51	20.2927	258	172	216	183	931.21143	Carpinion
Western	10.92083	8.825	35.72874	571.41553	24.8	0.1	24.7	11.86667	5.11667	18.43333	4.71667	878	97	51	20.2927	258	172	216	183	931.21143	Carpinion
Western	10.92083	8.825	35.72874	571.41553	24.8	0.1	24.7	11.86667	5.11667	18.43333	4.71667	878	97	51	20.2927	258	172	216	183	924.23413	Carpinion
Western	10.92083	8.825	35.72874	571.41553	24.8	0.1	24.7	11.86667	5.11667	18.43333	4.71667	878	97	51	20.2927	258	172	216	183	924.23413	Carpinion
Western	10.92083	8.825	35.72874	571.41553	24.8	0.1	24.7	11.86667	5.11667	18.43333	4.71667	878	97	51	20.2927	258	172	216	183	924.23413	Carpinion
Western	10.92083	8.825	35.72874	571.41553	24.8	0.1	24.7	11.86667	5.11667	18.43333	4.71667	878	97	51	20.2927	258	172	216	183	924.23413	Carpinion
Western	10.92083	8.825	35.72874	571.41553	24.8	0.1	24.7	11.86667	5.11667	18.43333	4.71667	878	97	51	20.2927	258	172	216	183	924.23413	Carpinion
Western	10.92083	8.825	35.72874	571.41553	24.8	0.1	24.7	11.86667	5.11667	18.43333	4.71667	878	97	51	20.2927	258	172	216	183	924.23413	Carpinion
Western	10.92083	8.825	35.72874	571.41553	24.8	0.1	24.7	11.86667	5.11667	18.43333	4.71667	878	97	51	20.2927	258	172	216	183	919.88348	Carpinion
Western	10.92083	8.825	35.72874	571.41553	24.8	0.1	24.7	11.86667	5.11667	18.43333	4.71667	878	97	51	20.2927	258	172	216	183	919.88348	Quercion ilicis
Western	10.92083	8.825	35.72874	571.41553	24.8	0.1	24.7	11.86667	5.11667	18.43333	4.71667	878	97	51	20.2927	258	172	216	183	919.88348	Quercion ilicis
Western	10.92083	8.825	35.72874	571.41553	24.8	0.1	24.7	11.86667	5.11667	18.43333	4.71667	878	97	51	20.2927	258	172	216	183	906.53088	Carpinion
Western	10.92083	8.825	35.72874	571.41553	24.8	0.1	24.7	11.86667	5.11667	18.43333	4.71667	878	97	51	20.2927	258	172	216	183	906.53088	Carpinion
Western	10.92083	8.825	35.72874	571.41553	24.8	0.1	24.7	11.86667	5.11667	18.43333	4.71667	878	97	51	20.2927	258	172	216	183	891.8847	Carpinion
Western	10.92083	8.825	35.72874	571.41553	24.8	0.1	24.7	11.86667	5.11667	18.43333	4.71667	878	97	51	20.2927	258	172	216	183	891.8847	Carpinion
Western	10.92083	8.825	35.72874	571.41553	24.8	0.1	24.7	11.86667	5.11667	18.43333	4.71667	878	97	51	20.2927	258	172	216	183	835.12213	Carpinion
Western	11.7875	8.94167	36.20108	567.34277	25.5	0.8	24.7	16.73333	6.03333	19.21667	5.56667	839	95	46	21.82422	250	159	214	168	837.95062	Carpinion
Western	11.7875	8.94167	36.20108	567.34277	25.5	0.8	24.7	16.73333	6.03333	19.21667	5.56667	839	95	46	21.82422	250	159	214	168	832.17181	Carpinion
Western	11.7875	8.94167	36.20108	567.34277	25.5	0.8	24.7	16.73333	6.03333	19.21667	5.56667	839	95	46	21.82422	250	159	214	168	811.20654	Carpinion
Western	11.7875	8.94167	36.20108	567.34277	25.5	0.8	24.7	16.73333	6.03333	19.21667	5.56667	839	95	46	21.82422	250	159	214	168	688.63086	Quercion ilicis
Western	11.7875	8.94167	36.20108	567.34277	25.5	0.8	24.7	16.73333	6.03333	19.21667	5.56667	839	95	46	21.82422	250	159	214	168	688.63086	Quercion ilicis
Western	11.7875	8.94167	36.20108	567.34277	25.5	0.8	24.7	16.73333	6.03333	19.21667	5.56667	839	95	46	21.82422	250	159	214	168	690.42548	Carpinion
Western	11.7875	8.94167	36.20108	567.34277	25.5	0.8	24.7	16.73333	6.03333	19.21667	5.56667	839	95	46	21.82422	250	159	214	168	690.42548	Quercion ilicis
Western	11.7875	8.94167	36.20108	567.34277	25.5	0.8	24.7	16.73333	6.03333	19.21667	5.56667	839	95	46	21.82422	250	159	214	168	695.22021	Quercion ilicis
Western	11.7875	8.94167	36.20108	567.34277	25.5	0.8	24.7	16.73333	6.03333	19.21667	5.56667	839	95	46	21.82422	250	159	214	168	787.16162	Quercion ilicis
Western	11.7875	8.94167	36.20108	567.34277	25.5	0.8	24.7	16.73333	6.03333	19.21667	5.56667	839	95	46	21.82422	250	159	214	168	676.20508	Quercion ilicis
Western	11.7875	8.94167	36.20108	567.34277	25.5	0.8	24.7	16.73333	6.03333	19.21667	5.56667	839	95	46	21.82422	250	159	214	168	809.38306	Quercion ilicis
Western	11.7875	8.94167	36.20108	567.34277	25.5	0.8	24.7	16.73333	6.03333	19.21667	5.56667	839	95	46	21.82422	250	159	214	168	809.38306	Quercion ilicis
Western	11.7875	8.94167	36.20108	567.34277	25.5	0.8	24.7	16.73333	6.03333	19.21667	5.56667	839	95	46	21.82422	250	159	214	168	667.37891	Quercion ilicis
Western	11.7875	8.94167	36.20108	567.34277	25.5	0.8	24.7	16.73333	6.03333	19.21667	5.56667	839	95	46	21.82422	250	159	214	168	667.37891	Quercion ilicis
Western	11.7875	8.94167	36.20108	567.34277	25.5	0.8	24.7	16.73333	6.03333	19.21667	5.56667	839	95	46	21.82422	250	159	214	168	664.1911	Alnion incanae
Western	11.7875	8.94167	36.20108	567.34277	25.5	0.8	24.7	16.73333	6.03333	19.21667	5.56667	839	95	46	21.82422	250	159	214	168	664.1911	Alnion incanae
Western	11.7875	8.94167	36.20108	567.34277	25.5	0.8	24.7	16.73333	6.03333	19.21667	5.56667	839	95	46	21.82422	250	159	214	168	664.94214	Alnion incanae
Western	11.7875	8.94167	36.20108	567.34277	25.5	0.8	24.7	16.73333	6.03333	19.21667	5.56667	839	95	46	21.82422	250	159	214	168	664.94214	Populion albae
Western	11.7875	8.94167	36.20108	567.34277	25.5	0.8	24.7	16.73333	6.03333	19.21667	5.56667	839	95	46	21.82422	250	159	214	168	659.99731	Populion albae
Western	11.7875	8.94167	36.20108	567.34277	25.5	0.8	24.7	16.73333	6.03333	19.21667	5.56667	839	95	46	21.82422	250	159	214	168	654.93927	Populion albae
Western	11.7875	8.94167	36.20108	567.34277	25.5	0.8	24.7	16.73333	6.03333	19.21667	5.56667	839	95	46	21.82422	250	159	214	168	652.79138	Populion albae
Western	11.7875	8.94167	36.20108	567.34277	25.5	0.8	24.7	16.73333	6.03333	19.21667	5.56667	839	95	46	21.82422	250	159	214	168	631.46051	Fagion sylvaticae
Western	11.7875	8.94167	36.20108	567.34277	25.5	0.8	24.7	16.73333	6.03333	19.21667	5.56667	839	95	46	21.82422	250	159	214	168	625.85559	Fagion sylvaticae
Western	11.7875	8.94167	36.20108	567.34277	25.5	0.8	24.7	16.73333	6.03333	19.21667	5.56667	839	95	46	21.82422	250	159	214	168	636.31879	Fagion sylvaticae
Western	11.675	8.93333	36.16734	568.07288	25.4	0.7	24.7	16.61667	5.91667	19.11667	5.45	843	95	47	21.52058	251	161	214	171	837.14471	Fagion sylvaticae
Western	11.675	8.93333	36.16734	568.07288	25.4	0.7	24.7	16.61667	5.91667	19.11667	5.45	843	95	47	21.52058	251	161	214	171	785.02063	Fagion sylvaticae
Western	11.675	8.93333	36.16734	568.07288	25.4	0.7	24.7	16.61667	5.91667	19.11667	5.45	843	95	47	21.52058	251	161	214	171	785.02063	Fagion sylvaticae
Western	11.675	8.93333	36.16734	568.07288	25.4	0.7	24.7	16.61667	5.91667	19.11667	5.45	843	95	47	21.52058	251	161	214	171	785.02063	Fagion sylvaticae
Western	11.675	8.93333	36.16734	568.07288	25.4	0.7	24.7	16.61667	5.91667	19.11667	5.45	843	95	47	21.52058	251	161	214	171	785.02063	Fagion sylvaticae
Western	10.04583	8.70833	35.39973	575.31598	24	-0.6	24.6	11	4.23333	17.66667	3.91667	958	105	50	19.42367	287	203	216	217	1226.25732	Fagion sylvaticae
