# Supplementary material for: Integrative systematic revision of the Montseny brook newt (Calotriton arnoldi), with the description of a new subspecies
Source: PeerJ. 2024 Jun 13;12:e17550. doi: 10.7717/peerj.17550 (PMC11180430; doi:10.7717/peerj.17550)
Supplement: Supplemental Information 2 — Filtered dataset used in this study, originally published by Valbuena-Ureña et al. (2013). [file peerj-12-17550-s002.txt]

Population	Subspecies	Sex	SVL(mm)	HL(mm)	HW(mm)	FLL(mm)	HLL(mm)	LI(mm)	TL(mm)	TH(mm)
A2	Eastern	Female	61	11.0	9.5	13.4	16.8	31.4	46.8	7.0
A2	Eastern	Female	63	10.7	9.8	13.5	16.9	33.6	50.8	4.7
A2	Eastern	Female	55	11.1	8.4	12.0	15.7	28.3	41.9	4.4
A2	Eastern	Female	58	13.1	10.5	14.0	16.3	29.9	42.2	8.6
A2	Eastern	Female	60	12.6	9.6	15.2	16.0	33.1	41.4	5.5
A2	Eastern	Female	56	11.7	9.2	14.3	16.2	26.5	43.7	3.0
A2	Eastern	Female	53	10.7	8.8	14.0	15.5	24.4	41.0	8.4
A2	Eastern	Female	62	11.6	9.9	14.2	16.5	30.7	48.0	4.0
A2	Eastern	Female	62	12.1	9.5	13.9	15.7	28.8	44.4	3.8
A2	Eastern	Female	65	11.9	9.8	14.9	15.9	32.0	49.2	5.0
A2	Eastern	Female	61	12.1	9.8	14.6	17.3	28.1	47.6	4.8
A2	Eastern	Female	60	11.5	9.3	13.6	15.1	31.8	45.9	7.3
A2	Eastern	Female	65	12.0	9.8	12.4	15.8	32.3	45.4	9.5
A2	Eastern	Female	61	13.2	10.4	13.9	16.2	30.1	48.1	8.7
A2	Eastern	Female	60	12.3	8.9	14.9	16.5	32.8	43.2	3.7
A2	Eastern	Female	53	12.7	8.9	13.7	16.4	25.1	40.9	6.8
A2	Eastern	Female	59	12.7	10.0	13.5	15.6	30.8	42.4	9.0
A2	Eastern	Female	59	12.6	9.5	14.5	16.8	28.2	43.6	8.8
A2	Eastern	Female	59	12.1	9.3	14.2	16.1	28.1	44.9	2.7
A2	Eastern	Female	67	13.5	9.9	14.8	15.8	30.7	48.0	8.6
A2	Eastern	Female	64	12.2	11.2	14.2	16.2	35.4	43.4	7.0
A2	Eastern	Female	65	12.7	9.2	14.1	16.6	35.3	49.6	5.6
A2	Eastern	Female	66	13.5	10.1	14.9	16.7	32.8	49.4	8.5
A2	Eastern	Female	62	12.9	9.4	14.6	18.2	32.6	46.4	8.2
A2	Eastern	Female	60	13.2	9.1	14.3	16.8	27.6	43.3	4.5
A2	Eastern	Female	61	11.7	10.8	14.2	15.9	30.2	46.0	5.3
A2	Eastern	Female	59	12.6	10.2	14.4	17.4	28.7	48.9	4.3
A2	Eastern	Female	61	11.7	8.8	14.8	16.2	32.8	46.6	9.1
A2	Eastern	Female	61	12.1	8.7	13.7	15.8	35.2	42.4	5.6
A2	Eastern	Female	59	12.3	8.8	13.5	15.4	28.0	43.2	3.8
A2	Eastern	Female	56	11.2	9.6	14.6	15.7	31.2	47.5	9.0
A2	Eastern	Female	59	10.4	8.9	13.6	16.4	28.2	42.1	8.4
A2	Eastern	Female	64	12.0	9.2	15.2	17.5	28.7	46.5	9.0
A2	Eastern	Female	61	12.0	9.1	14.2	15.4	29.0	47.3	4.6
A2	Eastern	Female	58	12.6	8.6	13.5	16.5	32.6	45.4	8.2
A2	Eastern	Female	59	11.7	10.0	14.1	14.4	28.9	44.6	5.5
A2	Eastern	Female	59	12.9	9.0	14.2	16.5	30.5	42.0	5.8
A2	Eastern	Female	57	10.6	9.0	13.6	15.0	31.5	43.7	7.1
A2	Eastern	Female	60	12.8	10.4	14.2	15.4	29.7	41.4	7.5
A2	Eastern	Female	65	14.9	9.9	14.8	16.1	34.8	49.6	7.6
A2	Eastern	Female	62	11.2	9.4	14.7	16.7	32.5	49.9	6.6
A2	Eastern	Female	56	11.2	8.5	14.1	16.0	29.5	42.8	7.8
A2	Eastern	Female	60	13.6	8.5	14.0	16.5	30.0	45.2	6
A2	Eastern	Female	57	10.7	8.9	13.2	15.1	30.9	43.8	7.6
A2	Eastern	Female	60	12.2	9.0	14.1	15.9	30.1	43.5	5.9
A2	Eastern	Female	60	12.1	9.8	14.1	15.4	30.4	46.5	7.5
A2	Eastern	Female	61	11.0	8.7	14.6	16.3	31.5	43.9	5.6
A2	Eastern	Female	57	10.6	8.1	13.9	17.5	31.0	41.7	5.7
A2	Eastern	Female	55	11.8	8.4	14.1	15.1	30.7	42.5	6.3
A2	Eastern	Female	60	11.2	9.0	14.7	16.6	32.6	47.0	7.1
A2	Eastern	Male	56	11.9	10.4	14.4	17.7	31.1	41.4	8.6
A2	Eastern	Male	59	15.2	10.8	16.4	18.9	28.9	44.4	8.1
A2	Eastern	Male	59	13.0	10.9	15.4	17.2	33.1	37.5	8.4
A2	Eastern	Male	61	13.6	12.0	17.5	19.1	25.6	46.4	8.3
A2	Eastern	Male	60	15.0	10.8	15.0	18.0	33.8	44.8	5.2
A2	Eastern	Male	58	12.4	9.6	15.1	17.5	32.9	42.3	8.5
A2	Eastern	Male	54	13.7	9.4	15.2	17.9	25.2	39.7	7.0
A2	Eastern	Male	60	13.6	9.7	15.9	17.4	29.9	45.2	6.3
A2	Eastern	Male	58	13.3	10.0	16.1	19.1	27.3	44.8	5.1
A2	Eastern	Male	61	15.2	9.7	15.9	17.8	26.8	40.2	8.1
A2	Eastern	Male	62	12.5	10.4	14.2	17.1	32.4	43.1	4.8
A2	Eastern	Male	58	13.0	10.1	14.5	16.2	26.3	43.0	8.1
A2	Eastern	Male	56	12.7	10.0	14.2	17.7	29.4	41.5	7.5
A2	Eastern	Male	62	13.4	10.7	15.7	19.0	28.8	44.7	4.3
A2	Eastern	Male	57	12.1	10.0	15.0	16.2	28.5	43.8	4.5
A2	Eastern	Male	62	12.4	10.3	16.5	18.8	32.9	42.6	4.8
A2	Eastern	Male	61	12.4	10.8	15.8	18.2	32.1	44.2	7.8
A2	Eastern	Male	58	13.0	10.0	15.4	17.7	30.6	43.8	7.1
A2	Eastern	Male	61	14.1	10.1	15.8	17.8	34.9	46.7	8.8
A2	Eastern	Male	55	12.8	9.7	14.5	17.6	29.3	42.6	4.1
A2	Eastern	Male	60	14.0	10.5	15.9	17.9	30.0	43.0	3.9
A2	Eastern	Male	61	14.1	10.9	15.2	18.0	33.6	41.2	4.2
A2	Eastern	Male	61	13.4	10	16.6	18.4	28.5	42.2	3.4
A2	Eastern	Male	61	13.4	9.6	15.6	16.8	32.9	39.0	6.7
A2	Eastern	Male	62	14.7	10.3	16.0	19.5	33.9	44.7	3.7
A2	Eastern	Male	63	12.7	9.6	15.3	18.5	33.6	45.2	7.1
A2	Eastern	Male	60	14.2	9.7	15.6	17.1	29.2	44.9	6.1
A2	Eastern	Male	62	14.8	11.1	15.8	18.3	38.4	42.7	8.0
A2	Eastern	Male	62	13.1	11.2	15.9	18.3	34.7	41.2	6.3
A2	Eastern	Male	61	11.8	10.7	14.2	16.8	32.7	46.4	5.2
A2	Eastern	Male	59	13.3	8.6	15.4	17.5	35.1	44.2	4.8
A2	Eastern	Male	61	12.3	9.9	16.2	18.6	31.5	45.9	5.9
A2	Eastern	Male	57	12.0	9.5	15.1	17.8	29.7	44.8	4.7
A2	Eastern	Male	60	13.1	10	14.7	16.8	29.7	41.7	7.8
A2	Eastern	Male	64	15.6	11.8	16.3	18.3	34.1	42.0	5.9
A2	Eastern	Male	58	13.7	10.2	16.4	18.8	32.6	44.2	7.6
A2	Eastern	Male	59	13.4	10.7	15.8	18.5	30.2	41.8	5.4
A2	Eastern	Male	60	12.6	9.9	15.3	17.2	28.4	44.7	7.8
A2	Eastern	Male	63	15.1	11.6	15.9	18.6	34.8	47.5	7.1
A2	Eastern	Male	60	14.2	11.2	15.8	16.3	30.8	41.1	8.8
A2	Eastern	Male	61	14.8	11.3	14.3	18.3	34.6	41.0	8.7
A2	Eastern	Male	59	14.4	10.0	15.1	17.7	30.3	43.2	6.4
A2	Eastern	Male	61	14.1	10.7	15.9	18.8	26.2	44.1	7.6
A2	Eastern	Male	63	14.4	11.3	16.8	18.8	31.1	42.8	8.0
A2	Eastern	Male	62	14.4	11.1	16.6	18.2	31.4	43.0	8.5
A2	Eastern	Male	61	14.1	10.0	16.3	17.8	29.2	42.5	7.6
A2	Eastern	Male	56	12.5	10.0	14.8	16.8	32.0	42.2	4.7
A2	Eastern	Male	62	13.2	9.7	15.8	16.2	34.6	43.7	5.4
B2	Western	Male	59	13.4	10.1	13.6	17.2	28.5	39.4	5.7
B2	Western	Female	61	12.7	9.4	14.2	16.2	32.0	42.6	8.2
B2	Western	Female	61	11.9	9.8	13.5	15.0	31.3	42.0	7.6
B2	Western	Male	58	13.2	11.1	14.0	16.1	33.1	40.6	5.4
B2	Western	Male	57	13.7	9.0	13.8	15.9	31.6	39.1	4.4
B2	Western	Male	63	14.4	11.2	15.5	18.7	30.1	41.2	4.6
B2	Western	Male	59	13.2	10.4	15.3	17.9	33.7	43.4	8.2
B2	Western	Female	58	12.5	9.5	13.4	16.9	24.9	41.1	3.6
B2	Western	Female	59	12.1	9.4	14.0	16.5	29.3	42.8	3.2
B2	Western	Female	62	10.7	9.0	12.4	14.5	28.3	39.3	5.5
B2	Western	Female	62	12.5	9.8	12.9	15.5	30.3	39.2	7.8
B2	Western	Female	68	11.8	10.3	15.7	17.4	31.8	48.5	5.6
B2	Western	Male	58	12.2	11.4	15.8	17.2	31.1	36.7	8.8
B2	Western	Male	61	12.3	10.0	16.4	18.0	31.8	41.9	3.8
B2	Western	Male	60	13.1	10.1	14.9	17.7	29.6	38.2	5.0
B2	Western	Male	58	12.2	9.9	13.1	16.5	29.6	43.1	4.8
B2	Western	Male	64	14.9	10.3	16.6	18.4	35.8	42.0	5.3
B2	Western	Male	57	12.3	10.5	13.4	16.5	34.7	38.2	8.7
B2	Western	Male	58	12.0	9.8	14.4	16.0	29.0	44.3	4.6
B3	Western	Female	61	11.1	9.4	14.4	16.5	30.0	41.5	8.7
B3	Western	Female	60	11.9	8.7	14.9	15.8	29.1	40.1	8.5
B3	Western	Female	60	12.0	9.6	14.5	17.0	29.5	40.3	5.8
B3	Western	Female	61	12.5	9.2	14.2	15.5	35.4	45.0	8.3
B3	Western	Female	61	12.1	10.2	14.2	15.1	38.3	46.3	5.4
B3	Western	Female	65	11.9	10.6	15.6	17.2	38.7	45.6	5.2
B3	Western	Female	58	10.7	9.2	14.6	16.9	31.5	42.0	5.3
B3	Western	Female	58	11.5	9.2	14.1	16.2	32	39.2	8.2
B3	Western	Male	62	12.5	10.0	15.4	18.2	34.0	42.8	4.3
B3	Western	Male	61	13.1	11.3	16.1	18.9	31.0	40.9	4.8
B3	Western	Male	59	11.8	10.7	15.4	16.9	34.5	39.9	4.8
B1	Western	Female	58	13.0	9.6	13.1	16.4	31.1	43.2	8.7
B1	Western	Female	61	11.1	10.9	14.2	15.5	30.0	41.4	4.7
B1	Western	Female	68	14.2	10.7	14.8	16.2	36.9	45.6	7.6
B1	Western	Female	64	13.9	9.6	14.8	16.7	33.6	47.5	4.6
B1	Western	Female	56	12.5	10.7	11.4	14.8	29.6	37.3	4.6
B1	Western	Female	64	11.8	10.3	14.7	16.7	31.5	36.7	5.7
B1	Western	Female	60	11.9	10.0	12.0	14.4	26.4	40.3	7.8
B1	Western	Female	59	12.5	9.4	12.2	16.1	30.0	42.1	7.9
B1	Western	Female	58	11.5	9.0	13.5	15.8	30.4	43.0	7.4
B1	Western	Male	59	13.3	10.6	15.2	18.9	30.4	40.5	5.1
B1	Western	Male	58	13.5	11.3	14.8	16.7	32.6	41.3	8.5
B1	Western	Male	62	11.2	10.8	15.1	17.4	31.2	43.1	4.8
B1	Western	Male	56	13.0	12.1	15.0	17.4	30.3	39.9	8.2
B1	Western	Male	58	12.6	10.7	14.7	18.2	34.4	40.3	6.6
B1	Western	Male	59	13.5	12.1	14.5	16.2	28.2	40.1	4.7
B1	Western	Male	59	12.5	11.2	14.6	15.9	31.4	39.1	3.5
B1	Western	Male	58	12.4	10.9	15.0	17.8	29.5	38.4	6.9
B1	Western	Male	60	13.1	12.3	14.4	17.4	31.6	43.5	5.5
B1	Western	Male	58	12.5	12.2	16.4	18.5	29.7	39.2	4.5
B1	Western	Male	61	12.3	11.4	15.0	18.1	32.5	39.9	3.7
B1	Western	Male	61	14.1	11.3	13.9	18.2	28.9	38.2	8.3
B1	Western	Male	61	12.4	10.8	14.6	17.4	27.5	41.6	4.8
B1	Western	Male	59	13.4	10.1	15.4	17.0	27.8	39.4	5.2
B1	Western	Male	60	14.5	10.3	14.5	16.2	26.6	40.1	6.2
B1	Western	Male	60	12.7	10.7	15.0	17.4	29.1	41.1	6.7
B1	Western	Male	61	14.5	11.2	15.4	17.5	31.8	39.3	5.1
B1	Western	Male	59	13.7	10.2	13.5	15.5	33.0	38.2	8.0
B1	Western	Male	51	10.8	9.0	12.2	14.9	29.8	37.6	5.4
B1	Western	Male	58	11.8	10.9	13.3	15.0	31.7	40.5	4.5
B1	Western	Male	58	14.2	10.3	14.4	16.7	27.3	37.7	2.7
B1	Western	Male	59	13.1	11.8	13.6	15.7	31.4	40.7	4.8
B1	Western	Male	56	13.0	11.2	13.8	15.8	33.4	39.1	3.1
